# Supplementary material for: Dataset on the Marine Sustainability in the United Arab Emirates
Source: Data Brief. 2020 May 22;31:105742. doi: 10.1016/j.dib.2020.105742 (PMC7267714; doi:10.1016/j.dib.2020.105742)
Supplement: Supplementary file 1 [file mmc1.zip]

Archive with 3 entries (3 files):
- Appendix_UAE_SDG14_Data_v2.xlsx
- Indicators_All (Appendix_UAE_SDG14_Data_v2).hyper
- UAE_SDG14.twb
