# Supplementary material for: Dataset on the Marine Sustainability in the United Arab Emirates
Source: Data Brief. 2020 May 22;31:105742. doi: 10.1016/j.dib.2020.105742 (PMC7267714; doi:10.1016/j.dib.2020.105742)
Supplement: Supplementary file 1 [file mmc1.zip › Appendix_UAE_SDG14_Data_v2.xlsx]

## Sheet: Indicators_All
Year	Index of coastal eutrophication and floating plastic debris density	Average proportion of Marine Key Biodiversity Areas (KBAs) covered by protected areas (%)	Mean area that is protected in marine sites important to biodiversity (%)	Ocean Health Index Goal – Clean waters	Percentage of fish stocks overexploited or collapsed by EEZ	Fish caught by trawling (%)	Artisanal opportunities	Biodiversity	Coastal protection	Carbon storage	Clean water	Food provision	Livelihoods & economies	Natural products	Sense of place	Tourism & recreation	Index
2000		0				10.9554
2001		0				10.1361
2002		0				10.8076
2003		0			16.27	12.198
2004		4.34783			19.782	12.0352
2005		4.34783			23.81	12.6251
2006		4.34783			28.66	12.4442
2007		26.087			32.5767	12.5496
2008		26.087	4.27649		30.163	13.3977
2009		39.1294	20.9432		25.67	9.56348
2010		39.1294	20.9432		26.2	8.4948
2011		39.1294	20.9432		26.4926	5.84639
2012	60.79	39.1294	20.9432	66.36	28.06	5.89273	100	93.93	93.16	91.52	60.79	57.96	100	46.25	69.99	42.61	75.62
2013	64.36	45.3316	26.357	69.5	28.06	5.85467	100	93.9	93.13	91.58	64.36	60.49	100	46.12	66.88	50.92	76.74
2014	65.29	45.3316	26.357	69.86	29.36	5.59732	100	93.86	93.22	91.68	65.29	61.74	100	57.24	68.44	52.46	78.39
2015	66.45	45.3316	26.357	70.61			100	93.82	93.19	91.7	66.45	62.25	100	57	69.38	57.63	79.14
2016	68.31	49.6795	26.357	72.3			100	93.8	93.13	91.75	68.31	62.31	100	41.01	71.21	58.25	77.98
2017	68.26	49.6795	26.357	72.27			100	93.68	93.15	91.72	68.26	59.18	100	42.42	71.09	55.64	77.51
2018	68.24	49.6795	26.357	72.27			100	93.59	93.06	91.66	68.24	59.58	100	53.99	70.66	58.07	78.89
2019	68.27		26.357				100	93.52	93.13	91.71	68.27	59.59	100	81.67	70.22	59.88	81.8
