# Supplementary material for: Dataset on the Marine Sustainability in the United Arab Emirates
Source: Data Brief. 2020 May 22;31:105742. doi: 10.1016/j.dib.2020.105742 (PMC7267714; doi:10.1016/j.dib.2020.105742)
Supplement: Supplementary file 1 [file mmc1.zip › UAE_SDG14.twb]

<?xml version='1.0' encoding='utf-8' ?>

<!-- build 20191.19.0321.1733                               -->
<workbook original-version='18.1' source-build='2019.1.2 (20191.19.0321.1733)' source-platform='win' version='18.1' xmlns:user='http://www.tableausoftware.com/xml/user'>
  <document-format-change-manifest>
    <SheetIdentifierTracking />
    <WindowsPersistSimpleIdentifiers />
  </document-format-change-manifest>
  <preferences>
    <preference name='ui.encoding.shelf.height' value='24' />
    <preference name='ui.shelf.height' value='26' />
  </preferences>
  <style>
    <style-rule element='worksheet'>
      <format attr='font-size' value='12' />
      <format attr='font-weight' value='bold' />
    </style-rule>
    <style-rule element='title'>
      <format attr='font-weight' value='bold' />
    </style-rule>
    <style-rule element='dash-title'>
      <format attr='font-weight' value='bold' />
    </style-rule>
    <style-rule element='story-title'>
      <format attr='font-weight' value='bold' />
    </style-rule>
    <style-rule element='tooltip'>
      <format attr='font-weight' value='bold' />
    </style-rule>
    <style-rule element='all'>
      <format attr='color' value='#000000' />
    </style-rule>
  </style>
  <datasources>
    <datasource caption='BS Indicators on SDG 14 (Appendix_UAE_SDG14_Data)' inline='true' name='federated.1uiv6ue0pvf6231bccgd719tevzi' version='18.1'>
      <connection class='federated'>
        <named-connections>
          <named-connection caption='Appendix_UAE_SDG14_Data_v2' name='excel-direct.1b7tu1x0h2toxv13y84h80hz5wly'>
            <connection class='excel-direct' cleaning='no' compat='no' dataRefreshTime='' filename='C:/Users/osman.gulseven/Documents/AResearch/A-Submitted Sustainability/A Sustainability SDG14/Marine Policy/DIB/Appendix_UAE_SDG14_Data_v2.xlsx' interpretationMode='0' password='' server='' validate='no' />
          </named-connection>
        </named-connections>
        <relation connection='excel-direct.1b7tu1x0h2toxv13y84h80hz5wly' name='Indicators_All' table='[Indicators_All$]' type='table'>
          <columns gridOrigin='A1:R21:no:A1:R21:0' header='yes' outcome='2'>
            <column datatype='integer' name='Year' ordinal='0' />
            <column datatype='real' name='Index of coastal eutrophication and floating plastic debris density' ordinal='1' />
            <column datatype='real' name='Average proportion of Marine Key Biodiversity Areas (KBAs) covered by protected areas (%)' ordinal='2' />
            <column datatype='real' name='Mean area that is protected in marine sites important to biodiversity (%)' ordinal='3' />
            <column datatype='real' name='Ocean Health Index Goal – Clean waters' ordinal='4' />
            <column datatype='real' name='Percentage of fish stocks overexploited or collapsed by EEZ' ordinal='5' />
            <column datatype='real' name='Fish caught by trawling (%)' ordinal='6' />
            <column datatype='integer' name='Artisanal opportunities' ordinal='7' />
            <column datatype='real' name='Biodiversity' ordinal='8' />
            <column datatype='real' name='Coastal protection' ordinal='9' />
            <column datatype='real' name='Carbon storage' ordinal='10' />
            <column datatype='real' name='Clean water' ordinal='11' />
            <column datatype='real' name='Food provision' ordinal='12' />
            <column datatype='integer' name='Livelihoods &amp; economies' ordinal='13' />
            <column datatype='real' name='Natural products' ordinal='14' />
            <column datatype='real' name='Sense of place' ordinal='15' />
            <column datatype='real' name='Tourism &amp; recreation' ordinal='16' />
            <column datatype='real' name='Index' ordinal='17' />
          </columns>
        </relation>
        <metadata-records>
          <metadata-record class='column'>
            <remote-name>Year</remote-name>
            <remote-type>20</remote-type>
            <local-name>[Year]</local-name>
            <parent-name>[Indicators_All]</parent-name>
            <remote-alias>Year</remote-alias>
            <ordinal>0</ordinal>
            <local-type>integer</local-type>
            <aggregation>Sum</aggregation>
            <contains-null>true</contains-null>
            <attributes>
              <attribute datatype='string' name='DebugRemoteType'>&quot;I8&quot;</attribute>
            </attributes>
          </metadata-record>
          <metadata-record class='column'>
            <remote-name>Index of coastal eutrophication and floating plastic debris density</remote-name>
            <remote-type>5</remote-type>
            <local-name>[Index of coastal eutrophication and floating plastic debris density]</local-name>
            <parent-name>[Indicators_All]</parent-name>
            <remote-alias>Index of coastal eutrophication and floating plastic debris density</remote-alias>
            <ordinal>1</ordinal>
            <local-type>real</local-type>
            <aggregation>Sum</aggregation>
            <precision>15</precision>
            <contains-null>true</contains-null>
            <attributes>
              <attribute datatype='string' name='DebugRemoteType'>&quot;R8&quot;</attribute>
            </attributes>
          </metadata-record>
          <metadata-record class='column'>
            <remote-name>Average proportion of Marine Key Biodiversity Areas (KBAs) covered by protected areas (%)</remote-name>
            <remote-type>5</remote-type>
            <local-name>[Average proportion of Marine Key Biodiversity Areas (KBAs) covered by protected areas (%)]</local-name>
            <parent-name>[Indicators_All]</parent-name>
            <remote-alias>Average proportion of Marine Key Biodiversity Areas (KBAs) covered by protected areas (%)</remote-alias>
            <ordinal>2</ordinal>
            <local-type>real</local-type>
            <aggregation>Sum</aggregation>
            <precision>15</precision>
            <contains-null>true</contains-null>
            <attributes>
              <attribute datatype='string' name='DebugRemoteType'>&quot;R8&quot;</attribute>
            </attributes>
          </metadata-record>
          <metadata-record class='column'>
            <remote-name>Mean area that is protected in marine sites important to biodiversity (%)</remote-name>
            <remote-type>5</remote-type>
            <local-name>[Mean area that is protected in marine sites important to biodiversity (%)]</local-name>
            <parent-name>[Indicators_All]</parent-name>
            <remote-alias>Mean area that is protected in marine sites important to biodiversity (%)</remote-alias>
            <ordinal>3</ordinal>
            <local-type>real</local-type>
            <aggregation>Sum</aggregation>
            <precision>15</precision>
            <contains-null>true</contains-null>
            <attributes>
              <attribute datatype='string' name='DebugRemoteType'>&quot;R8&quot;</attribute>
            </attributes>
          </metadata-record>
          <metadata-record class='column'>
            <remote-name>Ocean Health Index Goal – Clean waters</remote-name>
            <remote-type>5</remote-type>
            <local-name>[Ocean Health Index Goal – Clean waters]</local-name>
            <parent-name>[Indicators_All]</parent-name>
            <remote-alias>Ocean Health Index Goal – Clean waters</remote-alias>
            <ordinal>4</ordinal>
            <local-type>real</local-type>
            <aggregation>Sum</aggregation>
            <precision>15</precision>
            <contains-null>true</contains-null>
            <attributes>
              <attribute datatype='string' name='DebugRemoteType'>&quot;R8&quot;</attribute>
            </attributes>
          </metadata-record>
          <metadata-record class='column'>
            <remote-name>Percentage of fish stocks overexploited or collapsed by EEZ</remote-name>
            <remote-type>5</remote-type>
            <local-name>[Percentage of fish stocks overexploited or collapsed by EEZ]</local-name>
            <parent-name>[Indicators_All]</parent-name>
            <remote-alias>Percentage of fish stocks overexploited or collapsed by EEZ</remote-alias>
            <ordinal>5</ordinal>
            <local-type>real</local-type>
            <aggregation>Sum</aggregation>
            <precision>15</precision>
            <contains-null>true</contains-null>
            <attributes>
              <attribute datatype='string' name='DebugRemoteType'>&quot;R8&quot;</attribute>
            </attributes>
          </metadata-record>
          <metadata-record class='column'>
            <remote-name>Fish caught by trawling (%)</remote-name>
            <remote-type>5</remote-type>
            <local-name>[Fish caught by trawling (%)]</local-name>
            <parent-name>[Indicators_All]</parent-name>
            <remote-alias>Fish caught by trawling (%)</remote-alias>
            <ordinal>6</ordinal>
            <local-type>real</local-type>
            <aggregation>Sum</aggregation>
            <precision>15</precision>
            <contains-null>true</contains-null>
            <attributes>
              <attribute datatype='string' name='DebugRemoteType'>&quot;R8&quot;</attribute>
            </attributes>
          </metadata-record>
          <metadata-record class='column'>
            <remote-name>Artisanal opportunities</remote-name>
            <remote-type>20</remote-type>
            <local-name>[Artisanal opportunities]</local-name>
            <parent-name>[Indicators_All]</parent-name>
            <remote-alias>Artisanal opportunities</remote-alias>
            <ordinal>7</ordinal>
            <local-type>integer</local-type>
            <aggregation>Sum</aggregation>
            <contains-null>true</contains-null>
            <attributes>
              <attribute datatype='string' name='DebugRemoteType'>&quot;I8&quot;</attribute>
            </attributes>
          </metadata-record>
          <metadata-record class='column'>
            <remote-name>Biodiversity</remote-name>
            <remote-type>5</remote-type>
            <local-name>[Biodiversity]</local-name>
            <parent-name>[Indicators_All]</parent-name>
            <remote-alias>Biodiversity</remote-alias>
            <ordinal>8</ordinal>
            <local-type>real</local-type>
            <aggregation>Sum</aggregation>
            <precision>15</precision>
            <contains-null>true</contains-null>
            <attributes>
              <attribute datatype='string' name='DebugRemoteType'>&quot;R8&quot;</attribute>
            </attributes>
          </metadata-record>
          <metadata-record class='column'>
            <remote-name>Coastal protection</remote-name>
            <remote-type>5</remote-type>
            <local-name>[Coastal protection]</local-name>
            <parent-name>[Indicators_All]</parent-name>
            <remote-alias>Coastal protection</remote-alias>
            <ordinal>9</ordinal>
            <local-type>real</local-type>
            <aggregation>Sum</aggregation>
            <precision>15</precision>
            <contains-null>true</contains-null>
            <attributes>
              <attribute datatype='string' name='DebugRemoteType'>&quot;R8&quot;</attribute>
            </attributes>
          </metadata-record>
          <metadata-record class='column'>
            <remote-name>Carbon storage</remote-name>
            <remote-type>5</remote-type>
            <local-name>[Carbon storage]</local-name>
            <parent-name>[Indicators_All]</parent-name>
            <remote-alias>Carbon storage</remote-alias>
            <ordinal>10</ordinal>
            <local-type>real</local-type>
            <aggregation>Sum</aggregation>
            <precision>15</precision>
            <contains-null>true</contains-null>
            <attributes>
              <attribute datatype='string' name='DebugRemoteType'>&quot;R8&quot;</attribute>
            </attributes>
          </metadata-record>
          <metadata-record class='column'>
            <remote-name>Clean water</remote-name>
            <remote-type>5</remote-type>
            <local-name>[Clean water]</local-name>
            <parent-name>[Indicators_All]</parent-name>
            <remote-alias>Clean water</remote-alias>
            <ordinal>11</ordinal>
            <local-type>real</local-type>
            <aggregation>Sum</aggregation>
            <precision>15</precision>
            <contains-null>true</contains-null>
            <attributes>
              <attribute datatype='string' name='DebugRemoteType'>&quot;R8&quot;</attribute>
            </attributes>
          </metadata-record>
          <metadata-record class='column'>
            <remote-name>Food provision</remote-name>
            <remote-type>5</remote-type>
            <local-name>[Food provision]</local-name>
            <parent-name>[Indicators_All]</parent-name>
            <remote-alias>Food provision</remote-alias>
            <ordinal>12</ordinal>
            <local-type>real</local-type>
            <aggregation>Sum</aggregation>
            <precision>15</precision>
            <contains-null>true</contains-null>
            <attributes>
              <attribute datatype='string' name='DebugRemoteType'>&quot;R8&quot;</attribute>
            </attributes>
          </metadata-record>
          <metadata-record class='column'>
            <remote-name>Livelihoods &amp; economies</remote-name>
            <remote-type>20</remote-type>
            <local-name>[Livelihoods &amp; economies]</local-name>
            <parent-name>[Indicators_All]</parent-name>
            <remote-alias>Livelihoods &amp; economies</remote-alias>
            <ordinal>13</ordinal>
            <local-type>integer</local-type>
            <aggregation>Sum</aggregation>
            <contains-null>true</contains-null>
            <attributes>
              <attribute datatype='string' name='DebugRemoteType'>&quot;I8&quot;</attribute>
            </attributes>
          </metadata-record>
          <metadata-record class='column'>
            <remote-name>Natural products</remote-name>
            <remote-type>5</remote-type>
            <local-name>[Natural products]</local-name>
            <parent-name>[Indicators_All]</parent-name>
            <remote-alias>Natural products</remote-alias>
            <ordinal>14</ordinal>
            <local-type>real</local-type>
            <aggregation>Sum</aggregation>
            <precision>15</precision>
            <contains-null>true</contains-null>
            <attributes>
              <attribute datatype='string' name='DebugRemoteType'>&quot;R8&quot;</attribute>
            </attributes>
          </metadata-record>
          <metadata-record class='column'>
            <remote-name>Sense of place</remote-name>
            <remote-type>5</remote-type>
            <local-name>[Sense of place]</local-name>
            <parent-name>[Indicators_All]</parent-name>
            <remote-alias>Sense of place</remote-alias>
            <ordinal>15</ordinal>
            <local-type>real</local-type>
            <aggregation>Sum</aggregation>
            <precision>15</precision>
            <contains-null>true</contains-null>
            <attributes>
              <attribute datatype='string' name='DebugRemoteType'>&quot;R8&quot;</attribute>
            </attributes>
          </metadata-record>
          <metadata-record class='column'>
            <remote-name>Tourism &amp; recreation</remote-name>
            <remote-type>5</remote-type>
            <local-name>[Tourism &amp; recreation]</local-name>
            <parent-name>[Indicators_All]</parent-name>
            <remote-alias>Tourism &amp; recreation</remote-alias>
            <ordinal>16</ordinal>
            <local-type>real</local-type>
            <aggregation>Sum</aggregation>
            <precision>15</precision>
            <contains-null>true</contains-null>
            <attributes>
              <attribute datatype='string' name='DebugRemoteType'>&quot;R8&quot;</attribute>
            </attributes>
          </metadata-record>
          <metadata-record class='column'>
            <remote-name>Index</remote-name>
            <remote-type>5</remote-type>
            <local-name>[Index]</local-name>
            <parent-name>[Indicators_All]</parent-name>
            <remote-alias>Index</remote-alias>
            <ordinal>17</ordinal>
            <local-type>real</local-type>
            <aggregation>Sum</aggregation>
            <precision>15</precision>
            <contains-null>true</contains-null>
            <attributes>
              <attribute datatype='string' name='DebugRemoteType'>&quot;R8&quot;</attribute>
            </attributes>
          </metadata-record>
          <metadata-record class='capability'>
            <remote-name />
            <remote-type>0</remote-type>
            <parent-name>[Indicators_All]</parent-name>
            <remote-alias />
            <aggregation>Count</aggregation>
            <contains-null>true</contains-null>
            <attributes>
              <attribute datatype='integer' name='context'>0</attribute>
              <attribute datatype='string' name='gridOrigin'>&quot;A1:R21:no:A1:R21:0&quot;</attribute>
              <attribute datatype='boolean' name='header'>true</attribute>
              <attribute datatype='integer' name='outcome'>2</attribute>
            </attributes>
          </metadata-record>
        </metadata-records>
      </connection>
      <aliases enabled='yes' />
      <column datatype='integer' name='[Artisanal opportunities]' role='measure' type='quantitative' />
      <column caption='Protected Marine KBAs' datatype='real' name='[Average proportion of Marine Key Biodiversity Areas (KBAs) covered by protected areas (%)]' role='measure' type='quantitative' />
      <column datatype='real' name='[Biodiversity]' role='measure' type='quantitative' />
      <column datatype='real' name='[Carbon storage]' role='measure' type='quantitative' />
      <column datatype='real' name='[Clean water]' role='measure' type='quantitative' />
      <column datatype='real' name='[Coastal protection]' role='measure' type='quantitative' />
      <column datatype='real' name='[Fish caught by trawling (%)]' role='measure' type='quantitative' />
      <column datatype='real' name='[Food provision]' role='measure' type='quantitative' />
      <column caption='Index of coastal eutrophication' datatype='real' name='[Index of coastal eutrophication and floating plastic debris density]' role='measure' type='quantitative' />
      <column datatype='real' default-format='n#,##0.00;-#,##0.00' name='[Index]' role='measure' type='quantitative' />
      <column datatype='integer' name='[Livelihoods &amp; economies]' role='measure' type='quantitative' />
      <column caption='Protected Biodiverse Areas' datatype='real' name='[Mean area that is protected in marine sites important to biodiversity (%)]' role='measure' type='quantitative' />
      <column datatype='real' name='[Natural products]' role='measure' type='quantitative' />
      <column datatype='integer' name='[Number of Records]' role='measure' type='quantitative' user:auto-column='numrec'>
        <calculation class='tableau' formula='1' />
      </column>
      <column caption='OHI – Clean waters' datatype='real' name='[Ocean Health Index Goal – Clean waters]' role='measure' type='quantitative' />
      <column caption='Fish stocks overexploited' datatype='real' name='[Percentage of fish stocks overexploited or collapsed by EEZ]' role='measure' type='quantitative' />
      <column datatype='real' name='[Sense of place]' role='measure' type='quantitative' />
      <column datatype='real' name='[Tourism &amp; recreation]' role='measure' type='quantitative' />
      <column datatype='integer' name='[Year]' role='dimension' type='quantitative' />
      <column-instance column='[Artisanal opportunities]' derivation='Sum' name='[sum:Artisanal opportunities:qk]' pivot='key' type='quantitative' />
      <column-instance column='[Average proportion of Marine Key Biodiversity Areas (KBAs) covered by protected areas (%)]' derivation='Sum' name='[sum:Average proportion of Marine Key Biodiversity Areas (KBAs) covered by protected areas (%):qk]' pivot='key' type='quantitative' />
      <column-instance column='[Biodiversity]' derivation='Sum' name='[sum:Biodiversity:qk]' pivot='key' type='quantitative' />
      <column-instance column='[Carbon storage]' derivation='Sum' name='[sum:Carbon storage:qk]' pivot='key' type='quantitative' />
      <column-instance column='[Clean water]' derivation='Sum' name='[sum:Clean water:qk]' pivot='key' type='quantitative' />
      <column-instance column='[Coastal protection]' derivation='Sum' name='[sum:Coastal protection:qk]' pivot='key' type='quantitative' />
      <column-instance column='[Fish caught by trawling (%)]' derivation='Sum' name='[sum:Fish caught by trawling (%):qk]' pivot='key' type='quantitative' />
      <column-instance column='[Food provision]' derivation='Sum' name='[sum:Food provision:qk]' pivot='key' type='quantitative' />
      <column-instance column='[Index of coastal eutrophication and floating plastic debris density]' derivation='Sum' name='[sum:Index of coastal eutrophication and floating plastic debris density:qk]' pivot='key' type='quantitative' />
      <column-instance column='[Index]' derivation='Sum' name='[sum:Index:qk]' pivot='key' type='quantitative' />
      <column-instance column='[Livelihoods &amp; economies]' derivation='Sum' name='[sum:Livelihoods &amp; economies:qk]' pivot='key' type='quantitative' />
      <column-instance column='[Mean area that is protected in marine sites important to biodiversity (%)]' derivation='Sum' name='[sum:Mean area that is protected in marine sites important to biodiversity (%):qk]' pivot='key' type='quantitative' />
      <column-instance column='[Natural products]' derivation='Sum' name='[sum:Natural products:qk]' pivot='key' type='quantitative' />
      <column-instance column='[Ocean Health Index Goal – Clean waters]' derivation='Sum' name='[sum:Ocean Health Index Goal – Clean waters:qk]' pivot='key' type='quantitative' />
      <column-instance column='[Percentage of fish stocks overexploited or collapsed by EEZ]' derivation='Sum' name='[sum:Percentage of fish stocks overexploited or collapsed by EEZ:qk]' pivot='key' type='quantitative' />
      <column-instance column='[Sense of place]' derivation='Sum' name='[sum:Sense of place:qk]' pivot='key' type='quantitative' />
      <column-instance column='[Tourism &amp; recreation]' derivation='Sum' name='[sum:Tourism &amp; recreation:qk]' pivot='key' type='quantitative' />
      <extract count='-1' enabled='true' units='records'>
        <connection access_mode='readonly' authentication='auth-none' author-locale='en_US' class='hyper' dbname='C:/Users/osman.gulseven/Documents/AResearch/A-Submitted Sustainability/A Sustainability SDG14/Marine Policy/DIB/Indicators_All (Appendix_UAE_SDG14_Data_v2).hyper' default-settings='yes' schema='Extract' sslmode='' tablename='Extract' update-time='04/05/2020 11:16:27 AM' username='tableau_internal_user'>
          <relation name='Extract' table='[Extract].[Extract]' type='table' />
          <refresh>
            <refresh-event add-from-file-path='BS Indicators on SDG 14 (Appendix_UAE_SDG14_Data)' increment-value='%null%' refresh-type='create' rows-inserted='20' timestamp-start='2020-04-05 11:16:27.024' />
          </refresh>
          <metadata-records>
            <metadata-record class='column'>
              <remote-name>Year</remote-name>
              <remote-type>20</remote-type>
              <local-name>[Year]</local-name>
              <parent-name>[Extract]</parent-name>
              <remote-alias>Year</remote-alias>
              <ordinal>0</ordinal>
              <family>Indicators_All</family>
              <local-type>integer</local-type>
              <aggregation>Sum</aggregation>
              <approx-count>20</approx-count>
              <contains-null>true</contains-null>
            </metadata-record>
            <metadata-record class='column'>
              <remote-name>Index of coastal eutrophication and floating plastic debris density</remote-name>
              <remote-type>5</remote-type>
              <local-name>[Index of coastal eutrophication and floating plastic debris density]</local-name>
              <parent-name>[Extract]</parent-name>
              <remote-alias>Index of coastal eutrophication and floating plastic debris density</remote-alias>
              <ordinal>1</ordinal>
              <family>Indicators_All</family>
              <local-type>real</local-type>
              <aggregation>Sum</aggregation>
              <approx-count>9</approx-count>
              <contains-null>true</contains-null>
            </metadata-record>
            <metadata-record class='column'>
              <remote-name>Average proportion of Marine Key Biodiversity Areas (KBAs) covered by protected areas (%)</remote-name>
              <remote-type>5</remote-type>
              <local-name>[Average proportion of Marine Key Biodiversity Areas (KBAs) covered by protected areas (%)]</local-name>
              <parent-name>[Extract]</parent-name>
              <remote-alias>Average proportion of Marine Key Biodiversity Areas (KBAs) covered by protected areas (%)</remote-alias>
              <ordinal>2</ordinal>
              <family>Indicators_All</family>
              <local-type>real</local-type>
              <aggregation>Sum</aggregation>
              <approx-count>7</approx-count>
              <contains-null>true</contains-null>
            </metadata-record>
            <metadata-record class='column'>
              <remote-name>Mean area that is protected in marine sites important to biodiversity (%)</remote-name>
              <remote-type>5</remote-type>
              <local-name>[Mean area that is protected in marine sites important to biodiversity (%)]</local-name>
              <parent-name>[Extract]</parent-name>
              <remote-alias>Mean area that is protected in marine sites important to biodiversity (%)</remote-alias>
              <ordinal>3</ordinal>
              <family>Indicators_All</family>
              <local-type>real</local-type>
              <aggregation>Sum</aggregation>
              <approx-count>4</approx-count>
              <contains-null>true</contains-null>
            </metadata-record>
            <metadata-record class='column'>
              <remote-name>Ocean Health Index Goal – Clean waters</remote-name>
              <remote-type>5</remote-type>
              <local-name>[Ocean Health Index Goal – Clean waters]</local-name>
              <parent-name>[Extract]</parent-name>
              <remote-alias>Ocean Health Index Goal – Clean waters</remote-alias>
              <ordinal>4</ordinal>
              <family>Indicators_All</family>
              <local-type>real</local-type>
              <aggregation>Sum</aggregation>
              <approx-count>7</approx-count>
              <contains-null>true</contains-null>
            </metadata-record>
            <metadata-record class='column'>
              <remote-name>Percentage of fish stocks overexploited or collapsed by EEZ</remote-name>
              <remote-type>5</remote-type>
              <local-name>[Percentage of fish stocks overexploited or collapsed by EEZ]</local-name>
              <parent-name>[Extract]</parent-name>
              <remote-alias>Percentage of fish stocks overexploited or collapsed by EEZ</remote-alias>
              <ordinal>5</ordinal>
              <family>Indicators_All</family>
              <local-type>real</local-type>
              <aggregation>Sum</aggregation>
              <approx-count>12</approx-count>
              <contains-null>true</contains-null>
            </metadata-record>
            <metadata-record class='column'>
              <remote-name>Fish caught by trawling (%)</remote-name>
              <remote-type>5</remote-type>
              <local-name>[Fish caught by trawling (%)]</local-name>
              <parent-name>[Extract]</parent-name>
              <remote-alias>Fish caught by trawling (%)</remote-alias>
              <ordinal>6</ordinal>
              <family>Indicators_All</family>
              <local-type>real</local-type>
              <aggregation>Sum</aggregation>
              <approx-count>16</approx-count>
              <contains-null>true</contains-null>
            </metadata-record>
            <metadata-record class='column'>
              <remote-name>Artisanal opportunities</remote-name>
              <remote-type>20</remote-type>
              <local-name>[Artisanal opportunities]</local-name>
              <parent-name>[Extract]</parent-name>
              <remote-alias>Artisanal opportunities</remote-alias>
              <ordinal>7</ordinal>
              <family>Indicators_All</family>
              <local-type>integer</local-type>
              <aggregation>Sum</aggregation>
              <approx-count>2</approx-count>
              <contains-null>true</contains-null>
            </metadata-record>
            <metadata-record class='column'>
              <remote-name>Biodiversity</remote-name>
              <remote-type>5</remote-type>
              <local-name>[Biodiversity]</local-name>
              <parent-name>[Extract]</parent-name>
              <remote-alias>Biodiversity</remote-alias>
              <ordinal>8</ordinal>
              <family>Indicators_All</family>
              <local-type>real</local-type>
              <aggregation>Sum</aggregation>
              <approx-count>9</approx-count>
              <contains-null>true</contains-null>
            </metadata-record>
            <metadata-record class='column'>
              <remote-name>Coastal protection</remote-name>
              <remote-type>5</remote-type>
              <local-name>[Coastal protection]</local-name>
              <parent-name>[Extract]</parent-name>
              <remote-alias>Coastal protection</remote-alias>
              <ordinal>9</ordinal>
              <family>Indicators_All</family>
              <local-type>real</local-type>
              <aggregation>Sum</aggregation>
              <approx-count>7</approx-count>
              <contains-null>true</contains-null>
            </metadata-record>
            <metadata-record class='column'>
              <remote-name>Carbon storage</remote-name>
              <remote-type>5</remote-type>
              <local-name>[Carbon storage]</local-name>
              <parent-name>[Extract]</parent-name>
              <remote-alias>Carbon storage</remote-alias>
              <ordinal>10</ordinal>
              <family>Indicators_All</family>
              <local-type>real</local-type>
              <aggregation>Sum</aggregation>
              <approx-count>9</approx-count>
              <contains-null>true</contains-null>
            </metadata-record>
            <metadata-record class='column'>
              <remote-name>Clean water</remote-name>
              <remote-type>5</remote-type>
              <local-name>[Clean water]</local-name>
              <parent-name>[Extract]</parent-name>
              <remote-alias>Clean water</remote-alias>
              <ordinal>11</ordinal>
              <family>Indicators_All</family>
              <local-type>real</local-type>
              <aggregation>Sum</aggregation>
              <approx-count>9</approx-count>
              <contains-null>true</contains-null>
            </metadata-record>
            <metadata-record class='column'>
              <remote-name>Food provision</remote-name>
              <remote-type>5</remote-type>
              <local-name>[Food provision]</local-name>
              <parent-name>[Extract]</parent-name>
              <remote-alias>Food provision</remote-alias>
              <ordinal>12</ordinal>
              <family>Indicators_All</family>
              <local-type>real</local-type>
              <aggregation>Sum</aggregation>
              <approx-count>9</approx-count>
              <contains-null>true</contains-null>
            </metadata-record>
            <metadata-record class='column'>
              <remote-name>Livelihoods &amp; economies</remote-name>
              <remote-type>20</remote-type>
              <local-name>[Livelihoods &amp; economies]</local-name>
              <parent-name>[Extract]</parent-name>
              <remote-alias>Livelihoods &amp; economies</remote-alias>
              <ordinal>13</ordinal>
              <family>Indicators_All</family>
              <local-type>integer</local-type>
              <aggregation>Sum</aggregation>
              <approx-count>2</approx-count>
              <contains-null>true</contains-null>
            </metadata-record>
            <metadata-record class='column'>
              <remote-name>Natural products</remote-name>
              <remote-type>5</remote-type>
              <local-name>[Natural products]</local-name>
              <parent-name>[Extract]</parent-name>
              <remote-alias>Natural products</remote-alias>
              <ordinal>14</ordinal>
              <family>Indicators_All</family>
              <local-type>real</local-type>
              <aggregation>Sum</aggregation>
              <approx-count>9</approx-count>
              <contains-null>true</contains-null>
            </metadata-record>
            <metadata-record class='column'>
              <remote-name>Sense of place</remote-name>
              <remote-type>5</remote-type>
              <local-name>[Sense of place]</local-name>
              <parent-name>[Extract]</parent-name>
              <remote-alias>Sense of place</remote-alias>
              <ordinal>15</ordinal>
              <family>Indicators_All</family>
              <local-type>real</local-type>
              <aggregation>Sum</aggregation>
              <approx-count>9</approx-count>
              <contains-null>true</contains-null>
            </metadata-record>
            <metadata-record class='column'>
              <remote-name>Tourism &amp; recreation</remote-name>
              <remote-type>5</remote-type>
              <local-name>[Tourism &amp; recreation]</local-name>
              <parent-name>[Extract]</parent-name>
              <remote-alias>Tourism &amp; recreation</remote-alias>
              <ordinal>16</ordinal>
              <family>Indicators_All</family>
              <local-type>real</local-type>
              <aggregation>Sum</aggregation>
              <approx-count>9</approx-count>
              <contains-null>true</contains-null>
            </metadata-record>
            <metadata-record class='column'>
              <remote-name>Index</remote-name>
              <remote-type>5</remote-type>
              <local-name>[Index]</local-name>
              <parent-name>[Extract]</parent-name>
              <remote-alias>Index</remote-alias>
              <ordinal>17</ordinal>
              <family>Indicators_All</family>
              <local-type>real</local-type>
              <aggregation>Sum</aggregation>
              <approx-count>9</approx-count>
              <contains-null>true</contains-null>
            </metadata-record>
          </metadata-records>
        </connection>
      </extract>
      <layout dim-ordering='alphabetic' dim-percentage='0.0977099' measure-ordering='alphabetic' measure-percentage='0.90229' show-structure='true' />
      <style>
        <style-rule element='mark'>
          <encoding attr='color' field='[:Measure Names]' palette='traffic_light_10_0' type='palette'>
            <map to='#309143'>
              <bucket>&quot;[federated.1uiv6ue0pvf6231bccgd719tevzi].[sum:Clean water:qk]&quot;</bucket>
            </map>
            <map to='#4e79a7'>
              <bucket>&quot;[federated.1uiv6ue0pvf6231bccgd719tevzi].[sum:Index of coastal eutrophication and floating plastic debris density:qk]&quot;</bucket>
            </map>
            <map to='#51b364'>
              <bucket>&quot;[federated.1uiv6ue0pvf6231bccgd719tevzi].[sum:Natural products:qk]&quot;</bucket>
            </map>
            <map to='#59a14f'>
              <bucket>&quot;[federated.1uiv6ue0pvf6231bccgd719tevzi].[sum:Ocean Health Index Goal – Clean waters:qk]&quot;</bucket>
            </map>
            <map to='#76b7b2'>
              <bucket>&quot;[federated.1uiv6ue0pvf6231bccgd719tevzi].[sum:Percentage of fish stocks overexploited or collapsed by EEZ:qk]&quot;</bucket>
            </map>
            <map to='#a0cbe8'>
              <bucket>&quot;[federated.1uiv6ue0pvf6231bccgd719tevzi].[sum:Artisanal opportunities:qk]&quot;</bucket>
            </map>
            <map to='#b60a1c'>
              <bucket>&quot;[federated.1uiv6ue0pvf6231bccgd719tevzi].[sum:Biodiversity:qk]&quot;</bucket>
            </map>
            <map to='#e03531'>
              <bucket>&quot;[federated.1uiv6ue0pvf6231bccgd719tevzi].[sum:Food provision:qk]&quot;</bucket>
            </map>
            <map to='#e15759'>
              <bucket>&quot;[federated.1uiv6ue0pvf6231bccgd719tevzi].[sum:Fish caught by trawling (\%):qk]&quot;</bucket>
            </map>
            <map to='#e39802'>
              <bucket>&quot;[federated.1uiv6ue0pvf6231bccgd719tevzi].[sum:Carbon storage:qk]&quot;</bucket>
            </map>
            <map to='#edc948'>
              <bucket>&quot;[federated.1uiv6ue0pvf6231bccgd719tevzi].[sum:Mean area that is protected in marine sites important to biodiversity (\%):qk]&quot;</bucket>
            </map>
            <map to='#f0bd27'>
              <bucket>&quot;[federated.1uiv6ue0pvf6231bccgd719tevzi].[sum:Index:qk]&quot;</bucket>
            </map>
            <map to='#f1ce63'>
              <bucket>&quot;[federated.1uiv6ue0pvf6231bccgd719tevzi].[sum:Coastal protection:qk]&quot;</bucket>
            </map>
            <map to='#f28e2b'>
              <bucket>&quot;[federated.1uiv6ue0pvf6231bccgd719tevzi].[sum:Average proportion of Marine Key Biodiversity Areas (KBAs) covered by protected areas (\%):qk]&quot;</bucket>
            </map>
            <map to='#ff684c'>
              <bucket>&quot;[federated.1uiv6ue0pvf6231bccgd719tevzi].[sum:Sense of place:qk]&quot;</bucket>
            </map>
            <map to='#ff9d9a'>
              <bucket>&quot;[federated.1uiv6ue0pvf6231bccgd719tevzi].[sum:Livelihoods &amp; economies:qk]&quot;</bucket>
            </map>
            <map to='#ffda66'>
              <bucket>&quot;[federated.1uiv6ue0pvf6231bccgd719tevzi].[sum:Tourism &amp; recreation:qk]&quot;</bucket>
            </map>
          </encoding>
        </style-rule>
      </style>
      <semantic-values>
        <semantic-value key='[Country].[Name]' value='&quot;United States&quot;' />
      </semantic-values>
    </datasource>
  </datasources>
  <worksheets>
    <worksheet name='BS'>
      <layout-options>
        <title>
          <formatted-text>
            <run>BS Indicators on SDG 14</run>
          </formatted-text>
        </title>
      </layout-options>
      <table>
        <view>
          <datasources>
            <datasource caption='BS Indicators on SDG 14 (Appendix_UAE_SDG14_Data)' name='federated.1uiv6ue0pvf6231bccgd719tevzi' />
          </datasources>
          <datasource-dependencies datasource='federated.1uiv6ue0pvf6231bccgd719tevzi'>
            <column datatype='real' name='[Fish caught by trawling (%)]' role='measure' type='quantitative' />
            <column caption='Protected Biodiverse Areas' datatype='real' name='[Mean area that is protected in marine sites important to biodiversity (%)]' role='measure' type='quantitative' />
            <column caption='OHI – Clean waters' datatype='real' name='[Ocean Health Index Goal – Clean waters]' role='measure' type='quantitative' />
            <column caption='Fish stocks overexploited' datatype='real' name='[Percentage of fish stocks overexploited or collapsed by EEZ]' role='measure' type='quantitative' />
            <column datatype='integer' name='[Year]' role='dimension' type='quantitative' />
            <column-instance column='[Year]' derivation='None' name='[none:Year:qk]' pivot='key' type='quantitative' />
            <column-instance column='[Fish caught by trawling (%)]' derivation='Sum' name='[sum:Fish caught by trawling (%):qk]' pivot='key' type='quantitative' />
            <column-instance column='[Mean area that is protected in marine sites important to biodiversity (%)]' derivation='Sum' name='[sum:Mean area that is protected in marine sites important to biodiversity (%):qk]' pivot='key' type='quantitative' />
            <column-instance column='[Ocean Health Index Goal – Clean waters]' derivation='Sum' name='[sum:Ocean Health Index Goal – Clean waters:qk]' pivot='key' type='quantitative' />
            <column-instance column='[Percentage of fish stocks overexploited or collapsed by EEZ]' derivation='Sum' name='[sum:Percentage of fish stocks overexploited or collapsed by EEZ:qk]' pivot='key' type='quantitative' />
          </datasource-dependencies>
          <filter class='categorical' column='[federated.1uiv6ue0pvf6231bccgd719tevzi].[:Measure Names]'>
            <groupfilter function='union' user:ui-domain='relevant' user:ui-enumeration='inclusive' user:ui-marker='enumerate'>
              <groupfilter function='member' level='[:Measure Names]' member='&quot;[federated.1uiv6ue0pvf6231bccgd719tevzi].[sum:Fish caught by trawling (\%):qk]&quot;' />
              <groupfilter function='member' level='[:Measure Names]' member='&quot;[federated.1uiv6ue0pvf6231bccgd719tevzi].[sum:Percentage of fish stocks overexploited or collapsed by EEZ:qk]&quot;' />
              <groupfilter function='member' level='[:Measure Names]' member='&quot;[federated.1uiv6ue0pvf6231bccgd719tevzi].[sum:Ocean Health Index Goal – Clean waters:qk]&quot;' />
              <groupfilter function='member' level='[:Measure Names]' member='&quot;[federated.1uiv6ue0pvf6231bccgd719tevzi].[sum:Mean area that is protected in marine sites important to biodiversity (\%):qk]&quot;' />
            </groupfilter>
          </filter>
          <slices>
            <column>[federated.1uiv6ue0pvf6231bccgd719tevzi].[:Measure Names]</column>
          </slices>
          <aggregation value='true' />
        </view>
        <style>
          <style-rule element='axis'>
            <format attr='title' class='0' field='[federated.1uiv6ue0pvf6231bccgd719tevzi].[none:Year:qk]' scope='cols' value='' />
            <format attr='title' class='0' field='[federated.1uiv6ue0pvf6231bccgd719tevzi].[Multiple Values]' scope='rows' value='' />
          </style-rule>
          <style-rule element='label'>
            <format attr='text-orientation' field='[federated.1uiv6ue0pvf6231bccgd719tevzi].[none:Year:qk]' value='-90' />
          </style-rule>
        </style>
        <panes>
          <pane id='1' selection-relaxation-option='selection-relaxation-allow'>
            <view>
              <breakdown value='auto' />
            </view>
            <mark class='Automatic' />
            <encodings>
              <color column='[federated.1uiv6ue0pvf6231bccgd719tevzi].[:Measure Names]' />
              <text column='[federated.1uiv6ue0pvf6231bccgd719tevzi].[Multiple Values]' />
            </encodings>
            <style>
              <style-rule element='mark'>
                <format attr='mark-labels-show' value='true' />
                <format attr='mark-labels-cull' value='true' />
              </style-rule>
            </style>
          </pane>
        </panes>
        <rows>[federated.1uiv6ue0pvf6231bccgd719tevzi].[Multiple Values]</rows>
        <cols>[federated.1uiv6ue0pvf6231bccgd719tevzi].[none:Year:qk]</cols>
        <mark-labels>
          <mark-label id='4'>
            <tuple-reference>
              <tuple-descriptor>
                <pane-descriptor>
                  <x-fields>
                    <field>[federated.1uiv6ue0pvf6231bccgd719tevzi].[none:Year:qk]</field>
                  </x-fields>
                  <y-fields>
                    <field>[federated.1uiv6ue0pvf6231bccgd719tevzi].[Multiple Values]</field>
                  </y-fields>
                </pane-descriptor>
                <columns>
                  <field>[federated.1uiv6ue0pvf6231bccgd719tevzi].[none:Year:qk]</field>
                  <field>[federated.1uiv6ue0pvf6231bccgd719tevzi].[:Measure Names]</field>
                  <field>[federated.1uiv6ue0pvf6231bccgd719tevzi].[Multiple Values]</field>
                </columns>
              </tuple-descriptor>
              <tuple>
                <value>2019</value>
                <value>&quot;[federated.1uiv6ue0pvf6231bccgd719tevzi].[sum:Mean area that is protected in marine sites important to biodiversity (\%):qk]&quot;</value>
                <value>26.356960000000001</value>
              </tuple>
            </tuple-reference>
            <label-position x='12' y='24' />
          </mark-label>
        </mark-labels>
      </table>
      <simple-id uuid='{AF29CF79-005A-4E51-B42B-07563F46C8E0}' />
    </worksheet>
    <worksheet name='OHI'>
      <layout-options>
        <title>
          <formatted-text>
            <run>OHI Index</run>
          </formatted-text>
        </title>
      </layout-options>
      <table>
        <view>
          <datasources>
            <datasource caption='BS Indicators on SDG 14 (Appendix_UAE_SDG14_Data)' name='federated.1uiv6ue0pvf6231bccgd719tevzi' />
          </datasources>
          <datasource-dependencies datasource='federated.1uiv6ue0pvf6231bccgd719tevzi'>
            <column datatype='real' default-format='n#,##0.00;-#,##0.00' name='[Index]' role='measure' type='quantitative' />
            <column datatype='integer' name='[Year]' role='dimension' type='quantitative' />
            <column-instance column='[Year]' derivation='None' name='[none:Year:qk]' pivot='key' type='quantitative' />
            <column-instance column='[Index]' derivation='Sum' name='[sum:Index:qk]' pivot='key' type='quantitative' />
          </datasource-dependencies>
          <filter class='quantitative' column='[federated.1uiv6ue0pvf6231bccgd719tevzi].[sum:Index:qk]' included-values='non-null' />
          <slices>
            <column>[federated.1uiv6ue0pvf6231bccgd719tevzi].[sum:Index:qk]</column>
          </slices>
          <aggregation value='true' />
        </view>
        <style>
          <style-rule element='axis'>
            <format attr='title' class='0' field='[federated.1uiv6ue0pvf6231bccgd719tevzi].[none:Year:qk]' scope='cols' value='' />
            <encoding attr='space' class='0' field='[federated.1uiv6ue0pvf6231bccgd719tevzi].[none:Year:qk]' field-type='quantitative' max='2019' min='2012' range-type='fixed' scope='cols' type='space' />
            <format attr='title' class='0' field='[federated.1uiv6ue0pvf6231bccgd719tevzi].[sum:Index:qk]' scope='rows' value='' />
          </style-rule>
          <style-rule element='label'>
            <format attr='text-orientation' field='[federated.1uiv6ue0pvf6231bccgd719tevzi].[none:Year:qk]' value='-90' />
          </style-rule>
        </style>
        <panes>
          <pane selection-relaxation-option='selection-relaxation-allow'>
            <view>
              <breakdown value='auto' />
            </view>
            <mark class='Automatic' />
            <encodings>
              <text column='[federated.1uiv6ue0pvf6231bccgd719tevzi].[sum:Index:qk]' />
            </encodings>
            <style>
              <style-rule element='mark'>
                <format attr='mark-labels-show' value='true' />
                <format attr='mark-labels-cull' value='true' />
              </style-rule>
            </style>
          </pane>
        </panes>
        <rows>[federated.1uiv6ue0pvf6231bccgd719tevzi].[sum:Index:qk]</rows>
        <cols>[federated.1uiv6ue0pvf6231bccgd719tevzi].[none:Year:qk]</cols>
      </table>
      <simple-id uuid='{9DE22C35-7BBB-4EDB-A594-1243254FFA4A}' />
    </worksheet>
    <worksheet name='UN'>
      <layout-options>
        <title>
          <formatted-text>
            <run>UN Indicators on SDG 14</run>
          </formatted-text>
        </title>
      </layout-options>
      <table>
        <view>
          <datasources>
            <datasource caption='BS Indicators on SDG 14 (Appendix_UAE_SDG14_Data)' name='federated.1uiv6ue0pvf6231bccgd719tevzi' />
          </datasources>
          <datasource-dependencies datasource='federated.1uiv6ue0pvf6231bccgd719tevzi'>
            <column caption='Protected Marine KBAs' datatype='real' name='[Average proportion of Marine Key Biodiversity Areas (KBAs) covered by protected areas (%)]' role='measure' type='quantitative' />
            <column caption='Index of coastal eutrophication' datatype='real' name='[Index of coastal eutrophication and floating plastic debris density]' role='measure' type='quantitative' />
            <column datatype='integer' name='[Year]' role='dimension' type='quantitative' />
            <column-instance column='[Year]' derivation='None' name='[none:Year:qk]' pivot='key' type='quantitative' />
            <column-instance column='[Average proportion of Marine Key Biodiversity Areas (KBAs) covered by protected areas (%)]' derivation='Sum' name='[sum:Average proportion of Marine Key Biodiversity Areas (KBAs) covered by protected areas (%):qk]' pivot='key' type='quantitative' />
            <column-instance column='[Index of coastal eutrophication and floating plastic debris density]' derivation='Sum' name='[sum:Index of coastal eutrophication and floating plastic debris density:qk]' pivot='key' type='quantitative' />
          </datasource-dependencies>
          <filter class='categorical' column='[federated.1uiv6ue0pvf6231bccgd719tevzi].[:Measure Names]'>
            <groupfilter function='union' user:op='manual'>
              <groupfilter function='member' level='[:Measure Names]' member='&quot;[federated.1uiv6ue0pvf6231bccgd719tevzi].[sum:Index of coastal eutrophication and floating plastic debris density:qk]&quot;' />
              <groupfilter function='member' level='[:Measure Names]' member='&quot;[federated.1uiv6ue0pvf6231bccgd719tevzi].[sum:Average proportion of Marine Key Biodiversity Areas (KBAs) covered by protected areas (\%):qk]&quot;' />
            </groupfilter>
          </filter>
          <slices>
            <column>[federated.1uiv6ue0pvf6231bccgd719tevzi].[:Measure Names]</column>
          </slices>
          <aggregation value='true' />
        </view>
        <style>
          <style-rule element='axis'>
            <format attr='title' class='0' field='[federated.1uiv6ue0pvf6231bccgd719tevzi].[none:Year:qk]' scope='cols' value='' />
            <format attr='title' class='0' field='[federated.1uiv6ue0pvf6231bccgd719tevzi].[Multiple Values]' scope='rows' value='' />
          </style-rule>
          <style-rule element='label'>
            <format attr='text-orientation' field='[federated.1uiv6ue0pvf6231bccgd719tevzi].[none:Year:qk]' value='-90' />
          </style-rule>
        </style>
        <panes>
          <pane id='1' selection-relaxation-option='selection-relaxation-allow'>
            <view>
              <breakdown value='auto' />
            </view>
            <mark class='Automatic' />
            <encodings>
              <color column='[federated.1uiv6ue0pvf6231bccgd719tevzi].[:Measure Names]' />
              <text column='[federated.1uiv6ue0pvf6231bccgd719tevzi].[Multiple Values]' />
            </encodings>
            <style>
              <style-rule element='mark'>
                <format attr='mark-labels-show' value='true' />
                <format attr='mark-labels-cull' value='true' />
              </style-rule>
            </style>
          </pane>
        </panes>
        <rows>[federated.1uiv6ue0pvf6231bccgd719tevzi].[Multiple Values]</rows>
        <cols>[federated.1uiv6ue0pvf6231bccgd719tevzi].[none:Year:qk]</cols>
        <mark-labels>
          <mark-label id='0'>
            <tuple-reference>
              <tuple-descriptor>
                <pane-descriptor>
                  <x-fields>
                    <field>[federated.1uiv6ue0pvf6231bccgd719tevzi].[none:Year:qk]</field>
                  </x-fields>
                  <y-fields>
                    <field>[federated.1uiv6ue0pvf6231bccgd719tevzi].[Multiple Values]</field>
                  </y-fields>
                </pane-descriptor>
                <columns>
                  <field>[federated.1uiv6ue0pvf6231bccgd719tevzi].[none:Year:qk]</field>
                  <field>[federated.1uiv6ue0pvf6231bccgd719tevzi].[:Measure Names]</field>
                  <field>[federated.1uiv6ue0pvf6231bccgd719tevzi].[Multiple Values]</field>
                </columns>
              </tuple-descriptor>
              <tuple>
                <value>2015</value>
                <value>&quot;[federated.1uiv6ue0pvf6231bccgd719tevzi].[sum:Average proportion of Marine Key Biodiversity Areas (KBAs) covered by protected areas (\%):qk]&quot;</value>
                <value>45.331620000000001</value>
              </tuple>
            </tuple-reference>
            <label-position x='34' y='-23' />
          </mark-label>
          <mark-label id='1'>
            <tuple-reference>
              <tuple-descriptor>
                <pane-descriptor>
                  <x-fields>
                    <field>[federated.1uiv6ue0pvf6231bccgd719tevzi].[none:Year:qk]</field>
                  </x-fields>
                  <y-fields>
                    <field>[federated.1uiv6ue0pvf6231bccgd719tevzi].[Multiple Values]</field>
                  </y-fields>
                </pane-descriptor>
                <columns>
                  <field>[federated.1uiv6ue0pvf6231bccgd719tevzi].[none:Year:qk]</field>
                  <field>[federated.1uiv6ue0pvf6231bccgd719tevzi].[:Measure Names]</field>
                  <field>[federated.1uiv6ue0pvf6231bccgd719tevzi].[Multiple Values]</field>
                </columns>
              </tuple-descriptor>
              <tuple>
                <value>2011</value>
                <value>&quot;[federated.1uiv6ue0pvf6231bccgd719tevzi].[sum:Average proportion of Marine Key Biodiversity Areas (KBAs) covered by protected areas (\%):qk]&quot;</value>
                <value>39.12941</value>
              </tuple>
            </tuple-reference>
            <label-position x='4' y='32' />
          </mark-label>
          <mark-label id='2'>
            <tuple-reference>
              <tuple-descriptor>
                <pane-descriptor>
                  <x-fields>
                    <field>[federated.1uiv6ue0pvf6231bccgd719tevzi].[none:Year:qk]</field>
                  </x-fields>
                  <y-fields>
                    <field>[federated.1uiv6ue0pvf6231bccgd719tevzi].[Multiple Values]</field>
                  </y-fields>
                </pane-descriptor>
                <columns>
                  <field>[federated.1uiv6ue0pvf6231bccgd719tevzi].[none:Year:qk]</field>
                  <field>[federated.1uiv6ue0pvf6231bccgd719tevzi].[:Measure Names]</field>
                  <field>[federated.1uiv6ue0pvf6231bccgd719tevzi].[Multiple Values]</field>
                </columns>
              </tuple-descriptor>
              <tuple>
                <value>2018</value>
                <value>&quot;[federated.1uiv6ue0pvf6231bccgd719tevzi].[sum:Index of coastal eutrophication and floating plastic debris density:qk]&quot;</value>
                <value>68.239999999999995</value>
              </tuple>
            </tuple-reference>
            <label-position x='-1' y='-33' />
          </mark-label>
          <mark-label id='3'>
            <tuple-reference>
              <tuple-descriptor>
                <pane-descriptor>
                  <x-fields>
                    <field>[federated.1uiv6ue0pvf6231bccgd719tevzi].[none:Year:qk]</field>
                  </x-fields>
                  <y-fields>
                    <field>[federated.1uiv6ue0pvf6231bccgd719tevzi].[Multiple Values]</field>
                  </y-fields>
                </pane-descriptor>
                <columns>
                  <field>[federated.1uiv6ue0pvf6231bccgd719tevzi].[none:Year:qk]</field>
                  <field>[federated.1uiv6ue0pvf6231bccgd719tevzi].[:Measure Names]</field>
                  <field>[federated.1uiv6ue0pvf6231bccgd719tevzi].[Multiple Values]</field>
                </columns>
              </tuple-descriptor>
              <tuple>
                <value>2016</value>
                <value>&quot;[federated.1uiv6ue0pvf6231bccgd719tevzi].[sum:Index of coastal eutrophication and floating plastic debris density:qk]&quot;</value>
                <value>68.310000000000002</value>
              </tuple>
            </tuple-reference>
            <label-position x='-2' y='10' />
          </mark-label>
        </mark-labels>
      </table>
      <simple-id uuid='{C6FF004F-2D0E-43B7-8493-EA60AD723D60}' />
    </worksheet>
  </worksheets>
  <windows saved-dpi-scale-factor='1.5' source-height='44'>
    <window class='worksheet' maximized='true' name='UN'>
      <cards>
        <edge name='left'>
          <strip size='160'>
            <card type='pages' />
            <card type='filters' />
            <card type='marks' />
            <card type='measures' />
          </strip>
        </edge>
        <edge name='top'>
          <strip size='2147483647'>
            <card type='columns' />
          </strip>
          <strip size='2147483647'>
            <card type='rows' />
          </strip>
          <strip size='30'>
            <card type='title' />
          </strip>
        </edge>
        <edge name='right'>
          <strip size='160'>
            <card pane-specification-id='1' param='[federated.1uiv6ue0pvf6231bccgd719tevzi].[:Measure Names]' type='color' />
          </strip>
        </edge>
      </cards>
      <viewpoint>
        <highlight>
          <color-one-way>
            <field>[federated.1uiv6ue0pvf6231bccgd719tevzi].[:Measure Names]</field>
            <field>[federated.1uiv6ue0pvf6231bccgd719tevzi].[none:Year:qk]</field>
          </color-one-way>
        </highlight>
      </viewpoint>
      <simple-id uuid='{E157F1FA-2EED-4502-BA0F-5095FCBCD043}' />
    </window>
    <window class='worksheet' name='BS'>
      <cards>
        <edge name='left'>
          <strip size='160'>
            <card type='pages' />
            <card type='filters' />
            <card type='marks' />
            <card type='measures' />
          </strip>
        </edge>
        <edge name='top'>
          <strip size='2147483647'>
            <card type='columns' />
          </strip>
          <strip size='2147483647'>
            <card type='rows' />
          </strip>
          <strip size='30'>
            <card type='title' />
          </strip>
        </edge>
        <edge name='right'>
          <strip size='160'>
            <card pane-specification-id='1' param='[federated.1uiv6ue0pvf6231bccgd719tevzi].[:Measure Names]' type='color' />
          </strip>
        </edge>
      </cards>
      <viewpoint>
        <highlight>
          <color-one-way>
            <field>[federated.1uiv6ue0pvf6231bccgd719tevzi].[:Measure Names]</field>
            <field>[federated.1uiv6ue0pvf6231bccgd719tevzi].[none:Year:qk]</field>
          </color-one-way>
        </highlight>
      </viewpoint>
      <simple-id uuid='{F8B4C0A3-FBD4-4C46-9870-41F9CEB3ECD3}' />
    </window>
    <window class='worksheet' name='OHI'>
      <cards>
        <edge name='left'>
          <strip size='160'>
            <card type='pages' />
            <card type='filters' />
            <card type='marks' />
          </strip>
        </edge>
        <edge name='top'>
          <strip size='2147483647'>
            <card type='columns' />
          </strip>
          <strip size='2147483647'>
            <card type='rows' />
          </strip>
          <strip size='30'>
            <card type='title' />
          </strip>
        </edge>
      </cards>
      <viewpoint>
        <highlight>
          <color-one-way>
            <field>[federated.1uiv6ue0pvf6231bccgd719tevzi].[:Measure Names]</field>
            <field>[federated.1uiv6ue0pvf6231bccgd719tevzi].[none:Year:qk]</field>
          </color-one-way>
        </highlight>
      </viewpoint>
      <simple-id uuid='{C3C4607B-FF94-4D4F-9D93-BB3C3824F37E}' />
    </window>
  </windows>
  <thumbnails>
    <thumbnail height='192' name='BS' width='192'>
      iVBORw0KGgoAAAANSUhEUgAAAMAAAADACAYAAABS3GwHAAAACXBIWXMAABYlAAAWJQFJUiTw
      AAAgAElEQVR4nOydd3yNZ//H32flZCeyJCIIIaFGzFbVqtVWi1o1alOeFrUeqzVrVK2nHqo1
      WtXaq2jVj6pVYguRICQSGbLnyTrjvn5/hFNazRIjT+7365UX5+T63Nf3vnN972t/L4UQQiAj
      U05RPm8DZGSeJ6XiAJIklVhrMplKpBNClDjfkub5vLSSJJWpe5UkiZI2LJ61vaXiAE/SinoS
      bUkLxfOyt6TasmhvWblXuQkkU66RHUCmXCM7gEy5RnYAmXKN7AAy5RrZAWTKNbIDyJRrZAeQ
      KdfIDiBTrpEdQKZcoy7ol9vWLuH3C7fI06UQme3Ewa1LmTNxLPd0Rrwbd2LGmP4onpWlMjJP
      gQJrgPdGTOKbb76my2sv0b1vP0KP7gTfN/luwwbiT23hdor+WdkpI/NUKLAGADDlprP1cDBf
      b/qUI98exa9md0CJj48b0YmZVHdwxGQyPfPVf+VtNSiAUln8FuvzslehUJTo7/Os7S3UAY7v
      Xk/9twbjZKWmckVXTiTEAfWIi03Fyd4alUoFYP63JKjVhZrxN4QQmEymEmlLmufz0ppMJhQK
      RYkcoKR5Pom2LNlbYGph0LFm+x+s3DIOgEYdu/PNqPHMvXOCFMdG1PWwKrGhMjIvAoqCtkQK
      o557SelUcnc1f5eblUFsQgqeXl5o1flvfZPJVOIawGg0PvMaoKR5Pi/tk7xRZXsLpsDUCrXF
      I4UfwNLGnure9sW3TkbmBUSeB5Ap18gOIFOukR1AplwjO4BMuUZ2AJlyjewAMuUa2QFkyjUl
      n3OWkSnDSJLEyZMnZQeQKX8IIZg4cSJarVZuAsmUP5KTkzl27Bi2trayA8iUP7KysjAYDHTu
      3Fl2AJnyh6urKzY2Njg7O8sOIFP+sLa2ZsGCBUyYMKHg5dBFRV4O/XS1ZWl5MZQte+UaQKZc
      U7ADCIk/Du5i9uy5HL94HSEE54/uZ85nC7gaFvuMTJSReXoU6AAXD/3InouJfPDBMDwcrUi6
      HcDSTScY2LcbsyaMI8Mgn68nU7YpsMG0d/dBJCdv5s6Zxxt9hqG5fYx2XXrj7VOHl300XI1M
      p7m3nRwV4ilr5agQT09boAPoTQp6DxtDQzfBgGGT6N22DgpFfigshUKBEEKOCvEMtGUpygKU
      LXsLtPD1Vg3Y//NRMjPSUGvteLnlqxz9dS/JidGcvZlF3aqOJTZURuZFoOCoEKY8dv24nnM3
      4hg08iPqVHXl5IHt7D0WyHtDRtGsTjVAHgZ92tqyNKwIZcteeR6gDGjLUoGCsmWvPA8gU66R
      HUCmXCM7gEy5RnYAmXKN7AAy5RrZAWTKNbIDyJRrZAeQKdfIDiBTrpEdQKZcIzuATLlGdgCZ
      co3sADLlGtkBZMo1sgPIlGtkB5Ap1xS4eyDh1hk+mr4cJydHfJp1YOLgLqxZ+hkXb8XxWuf+
      DOrW5hmZKSPzdCjQAe7cCKJp5xFMHtwegNundnIt15OvVk1nRJ9etG/fEk/bkm+Gl5F53hTo
      AImJ8fz+8+9EBf5Kr0EjSboaQtOmXdFYWFHP14XQmDTcfRzlsChPWSuHRXl62gId4O2hn/L2
      EEFKVDCDJ3zB6K61ic5MByAjPQtbK60cFuUZaMtSmBEoW/YWmHr3xlWkq1wxJt7EpaoPr3R8
      m9X/moWbIYygNGemV7YtsaEyMi8CBUaFkIx5nDt9ihylHa81b4xGpSQ1/i5nr9yiRctW2Flp
      ADkqxNPWlqUoC1C27JXDopQBbVkqUFC27JXnAWTKNbIDyJRrZAeQKdfIDiBTrpEdQKZcIzuA
      TLlGdgCZco3sADLlGtkBZMo1sgPIlGtkB5Ap18gOIFOukR1AplwjO4BMuUZ2AJlyTaEOIEwG
      DuzZxq2YZIQQxIQFs33nHhLSsp+FfTIyT5VCHeDMLxv4es06jl4OJ/NeCGOnL8bOUmLkyDHk
      lGxPuozMC0OB22f0mXF8/383GPleW2KAc7/9Sttew3nz7dc4d3A7V+9m0sTLGkmSnnlUCMiP
      PmA0Gp9pns9D++DZloUoC/C/EhVCCL7771I69h6I4fousnU60rOysXXN3whvY2tJTp4epdIW
      IUSJt0SWVPugUJRU+6ztfRLtk4RFeV73qlQqUSgUzzTPkmgLcAA9Cm0Fzv26hYhrAaRZpvDZ
      6Das++04fdvWIPBGCu97VUChUJh/SsKTaB/on2WeZU37vPJ8+N9nkWdJtUXaFH/pty3E2Tbi
      zWbV2fT1Mk5evUOHHkPo2eFlQN4U/7S1ZWmTOZQte+WoEGVAW5YKFJQte+V5AJlyjewAMuUa
      2QFkyjWyA8iUa0oehlemTBMREcF///tfcnJy6NixI126dGHv3r0cPnwYT09PJkyYgEaTH/s1
      MjKSRYsWIYTA29ubSZMm8eWXX3Lr1i3atGlDr169nmgo+7kiSgGj0VhircFgKJFOkqQSa0uq
      e15ao9EoTCZTqeZ58+ZNceXKFREXFyd8fX1FQkKCmD9/vkhKShIjR44UmzdvNmu3bdsmZs6c
      abZj79694v333xfJycmicePGIjo6+qnb+7S0chOonFKrVi3Onj3LiBEj6Nq1K05OTkyfPp24
      uDiuXbtG3bp1zWnDw8O5ePEiixYtIjw8nGbNmhEeHs5nn32Gm5sbbm5uz/FOnpASu9tDyDXA
      09U+rTdqQkKC+OWXX0SrVq1Eamqq2LJli2jVqpW4ePHiI9qMjAwRHR0t9u3bJ1599VWxZ88e
      MWTIEHHt2jXRpk0bcfv27Wdi79PQyn2AcsrRo0dRqVRUrVqVzMxMEhISmDlzJnv37sXe3h6d
      Tsf58+epVKkSFy5coEaNGqhUKjQaDampqebJLr1eT3Z22V0aL88ElwHt05hZvXXrFjt27MBo
      NNKuXTv8/PxYuXKl+fcdO3YkISGBqlWrYmVlxe7duxFC0L9/fypXrszmzZsJDw+nefPmdOjQ
      4ZFO8AN7w8LCSEtLw8PDg8qVK2M0GgkKCsLOzg4fH59H7JEkidDQUKpVq4alpSVGo5Fr164B
      ULdu3SI9N3kpxFPO83lpy9LSAsi3Nzo6mgULFlCvXj02bNjA5s2bWb9+PdnZ2YSGhjJhwgQ6
      deoEQFJSEqNGjeLChQucPXsWV1dXxowZg6WlJdbW1gwfPpyqVas+FXvlTrDMY0nQZfJbWCiG
      Eq7P9/Ly4vPPP6dBgwY4OjqSm5vLyZMnWbRoETNmzOC7774zp1Wr1SxfvhwnJycAYmNjCQgI
      wNfXl4YNG1KpUqVSuafHIfcBZP5GVHoaPwVfJU6XSXhqCv4entSt6IG9pWWxrnPu3Dl2796N
      paUlFhYWqFQqLCwscHV1JT093ZzO0dERKysr8+f4+HgAfH19+eabb9DpdAwcOLB0bu4vyA7w
      AiKEYNGiRQQEBJCRkcGsWbOQJIn58+djaWlJp06dGDNmjLndvWHDBnbs2IEQgrVr15KQkMDk
      yZNxdnamW7du9OnTp0h55hqNHL59k4jUFNr71MLT1p48ycTZqEjWng/Aw86e+h6V8HVxQ13I
      hpesrCzatWtHx44dmThxIhcuXMBgMJCSksKVK1fw8fEx7yT8a/O5atWqKJVKmjZtys2bN4mN
      jX2yB1oAch/gBdQKIQgKCqJevXps3bqVM2fOYDQa6dSpE/Xq1WPIkCEcOXIElUpFcnIynTt3
      ZtOmTdjb2+Ps7Mw777zD5MmTqV69OhUrVsTCwqLA/EySROC9GI6F36Zhpcq8VtUbC7X6EXsl
      IQhNSuBSTDTxWZn4OLnQwMOTSvYOqP/SNzGZTFy9epXJkydTuXJl0tLSWL9+PQEBAaxevRoh
      BKtWreLChQtcvnyZbt26sWbNGs6cOUPjxo2ZPn06R48e5ZdffkEIwZo1a/Dw8Ci15/swBTqA
      UZ/D9ZAQjEpr6r7ki0alJDMlnuthMdStXx9rrdp8w7IDlK5WCMG+fftYuHAh69atIyMjg+HD
      h1OhQgW6d+/OhAkTUCgU/PHHHwwZMoSePXty9OhRFi5cyEcffcTrr7/OvXv3aNKkCdOmTfvH
      PO5lZvDzjWCsLSzoVNMPV5s/z37+J3t1+jxC4uO4fC8Gg8lEffdKvFTRHWdrG6BsddoLdID/
      2/Ydt9OM5CVFEKZ3Y8nH3Rg8cjKtW7/MycBYNq5dgkYhO0Bpax+8IY8dO8ZXX31lfqvPnz+f
      KlWq0LZtWy5cuICFhQWhoaGMGTOGgwcPsnHjRiIiIjh8+DC7d+8mNzeXQYMGcfTo0b9dP9do
      4LfbodxOTuJN39rUcnFD+ZcmTWH2SkKQlpvD2ahIrifEU8HKCn8PT6pXcEKjUmNdSM3zJM+o
      tLQFN4EkI3cjIjl/4gBX0xxo557CRdGA8X3b8ukHPXh35kYaVrJCkqQSeXtJjYb8P6IkSSVy
      vBfdAfR6PfXr1+f999/H0dERX19fAgMDuXTpEu7u7sTHx7N8+XI+/fRTVq9ezYABA8wTVitW
      rCAgIIDDhw9ja2uLv78/48eP/9MGSSI4IY7fbofi71GJVtVqoPmHZ1jcGisiLYUL0VEExd/D
      2dqGf73cAoti/n1eLAcw6vh6xWoCQ67T/J2B2MYcJ6v6uwx8oz7Lpg+h4aAltK5ZAZPJVGIH
      eJLao6SO9yR5PgutEIJbt26Zo0HY2dnh4eFBREQERqMRb29vFAoFd+/epXr16hgMBsLDw3Fw
      cMDd3R3IX+1pMpmoWrWquVBEZ6Rx6NZNtBoNb9asjdNDIy+lea/XE+MJTogjQaeja+26eNo7
      FFlbUJ5hYWHExcXRpEkTtFotKSkpXL9+HVdXV2rVqmXWZmdnc+XKFaytrWnQoAEAV69exWg0
      0rBhw0c67wU6QHZ2FpZW1pgy79F3+ExmfNCWjZclFk/sy8je3fhk/U9Uc1DLTaCnrH2SNrXB
      aCRPMnEs/DZhKcl09PHF1/XvzZ2nYW9YSjL7bwTTtHIVWlT1fqI8T5w4werVq3n11Ve5e/cu
      EydO5L333qN3796kp6czffp0jEYjCoWCIUOGUK9ePU6dOkWPHj2QJIkDBw5ga2tLrVq1mDJl
      ivm6BTrAptXz+eNKFEajkbbdB9OnYxOWzprK9Xtp+LftydgBb5tvWHaAp6ctqQPo8vLYFXyF
      lOxs6rlXopV3dSxURc+/NOzN0us5cDOE9NxcutSui5utbYHaf8pTr9ej0WjMM8x+fn5cvnwZ
      f39/Xn75ZZo3b47RaESlUmEwGFCr1UyZMoUqVaqwb98+1qxZg52dHe3btycwMPDPCxd7+dxj
      kFeDPl1tSVZX5hoMYlPgBTH3yEFxOTa6cMFjKC17TZIkLsdGi8UnfhenI8OFSZJKlOf+/ftF
      ixYtRFhYmJg6daoYO3asCAgIEI0aNRJRUVFmbXJysujXr5/46KOPRHZ2tmjYsKFIT08Xer1e
      1KpV65FryhNh/2MIIYjLzGDntSvUdqtIN7+XsLLQPleblArF/dEhZ/ZeD+JmYiLd69bHXlv0
      meVLly6xcOFCdu/eTcWKFalbty7nz5+nSZMmVKxYEZ1OR1ZWFra2tgwfPpwePXrQt29flEol
      fn5+XLp0CScnJ7y8vB65rjwRVga0RW0CCSE4H32XPyLv8I7fS9R0cX3h7BVCcDYqktN3I2jv
      U4u6FT0e6Rv8U56rV69m7969VK1aFW9vbz7++GPGjh1Leno6Pj4+zJw5k3bt2rFz50569OhB
      nTp1UKlUdOjQgbp16zJlyhRMJhOffPIJzZs3N19XdoAyoC2KA2Qb9Oy/HoxOn0fPug1wsLR6
      oe1N0GWy9/o17LWWdParg+39WurFGgYtIrIDPF1tYW/U6Ix0dl27QoP74/qqh9I9C3slSUKn
      06FQKLC1tcVoNJKVlYVCoUClUmFjY2MeehRCoNPpEEJgZWPDoZAgrsTG8LZfHWq4uKHVaktk
      b7ZeT7Y+D0drG4QQCARC5M97GEwm9CYjeSYjeUYTRslEntFEntEgL4Yry5gkidN3I7gQc5d3
      69SnWgWn52LH3LlzuXnzJomJiQwaNIjatWszbNgwOnbsiKenJ2PHjjU7wPLly/njjz+wtLRk
      5syZXNl/gNTUVEYuXIyVnS07t26lgirfYSQhMEom9EbT/cJrJEuvJzMvl4y8PHIMBnT6PHR6
      Pfcy08nWG6hoa4skBBICIQQKFFioVGhUarRqFRqVCgulCq1ajVatkWuAsqB9XA2Qpc9j17Wr
      qJRKutWph80/LDt4FvbGxMRQqVIldu7cyW+//Ubbtm25ceMGs2fPfiRdQkICXbt2Zd68eTg5
      OeHv749CoUAIQddu3Wjeszs5Hm5UtLVDCEG2wYBaqUStVKJSKrFSa7CxsMBOq8Vea4mVRoO1
      xgJ7rZZco5GsvDyqu7igVuSnVyoUj9SGj0OuAcoYQggi01LYExxEM6+qNPeqWuJZ+NLC3d2d
      NWvWsHHjRrZs2UJQUBB3796lQ4cONG3alHnz5qFUKomJiSE5OZnbt2+zZ88ehg8fTs+ePbl8
      +TK5OTlM6Nufw7dvUq2CE5XtHbG20KDkz/D7CgoOuV4iZy/q2G5ByPMAT1f7YFzdaDKJY+G3
      xPI/jomotNSnmmdxtAsXLhTDhg0TmZmZQgghUlNThclkEhkZGcLf319kZGQIIYSIjY0Vr7zy
      ijAYDGLHjh1i2rRpQpIk0b9/f3Hw4MFnZu/DyDVAGUGnz2Pv9WsoFUpGNG3+j02e58H69etp
      0aIF06dPx9/fH4PBwKFDhzAYDHTq1AlJkmjRogVHjx6lU6dOvPvuu6SmpvL1118TGhpKVFQU
      r7/++lOxTQjBL7/8wuHDh3F3d2f8+PGkpaXx5ZdfYmlpKfcBXnStJAS7rl3hRmIC7WrUpHmV
      asUKQ/gs7M3Ly3vkyCqFQmFel/NgM45er3/k/0qlErVajSRJSJJkDsNY2vbq9XqWLFnCkCFD
      mDNnDi1atODgwYP07t2biIgIeVP8i0xGXi47ggK5k5pCY8/KxS78zwqtVoulpSWWlpZoNBpz
      wddqteb2+1///yDdg1hDTwsLCwumTZtGZmYmQUFB1KxZk1u3btGuXTv69OkjO0BhCCE4dOgQ
      LVq04Nq1awgh+Pzzz+nevTvvvvsuycnJ5rQ7d+5k5MiRDB8+HD8/P5KTkxk+fDj9+/enW7du
      JCUlFSlPkyRxNiqSNedO42nvwMfNW9Kppt8LWfjLAvv372fo0KEsWbKERo0amb8XQsgOUBh6
      vZ7r16+jVqvR6/XExsbyf//3f2zfvp3WrVuzdu1ac9qePXvyzTff0LNnTxo1akRaWhqRkZFs
      2LABDw8Pzp8/X2BeQgii0tNYf+Est5OTGNG0OS2qeudvQH/aN/o/SmpqKv/+979Zv349NWrU
      wGg08tJLL/HTTz+xfv162QEKQ6vV8vHHH2N7fxmvra0tOTk5HDlyBJ1Ox40bNx5JbzKZWLly
      JePGjaNKlSpYWFjQt29fTp8+/cgalL+SYzDwy80Q9gRfpWW16vT3b4yDpZX81n9CDAYDffr0
      4YcffmDFihUEBgayZMkSoqOjsba2lucBiouDgwPfffcdx44dIzY29m+rCy9cuIBCoaBx48ac
      OnUKR0dHvvvuO2bPns2ePXsYMWLEI+mFEFxPjOfXm9dp4OHJB82aY6n+e5tYCMGOHTs4evQo
      np6eTJo0iT179nDixAlsbW0ZP368OXKCXq/nq6++IjQ0lNatW9O7d29yc3NZu3YtLVq0oHHj
      xqX6TPLy8jhx4gQKhYJ27doBEBgYSHJyMq1bt34kKkVsbCyBgYHUq1fP/Ox0Oh0nT57k5Zdf
      xt7evlRtc3NzY86cOX/7furUqYAcGa5Q0tPTWbduHVFRUezZs4egoCB27dqFXq8nKCiIQYMG
      8euvv/Ltt98ihGDp0qWMGzcOlUqFt7c3t2/fZtWqVZw4cQJfX99Hrp2cncX3l89zKvIO7zds
      QrsaNR9b+CG/UIeHhzNv3jzCwsLYt28fbm5uLFy4kKpVq7JkyRJz2r179xIUFMS8efNYtGgR
      MTExTJgwge3btxMWFlbqz2jKlCkEBwezZ88eZs2axYEDB5g1axanT59m1KhR5hGi+Ph4evbs
      yb179+jWrRvR0dEIIfjiiy8YNWoUwcFBGNPPYcqNQzJmFevHmHUbky642LoCh0EjrgXw37Wb
      yMjKo0Pv4fRs58/Xi+dyOSyeV9/qx5B388du/5eHQXNzcwkKCjJ/9vDwwGQykZCQQLVq1XB1
      dSUhIYHc3Fy8vLwICgripZdeMj+PxMREIiIicHd3x8PDI78vYTISEBnBxdhoWnnXoKGHZ4FT
      9g+WQigUCq5du8bw4cPZsGED9vb2rFixgmPHjvHNN9/g7+8PQFRUFH369OHll18mLCyM7du3
      o9VqmThxIi+//DK9e/cu1ef0YAfW4sWLSU1NJTo6mg8//BB/f39atmzJkSNHcHBw4OTJk6xf
      v54NGzYwf/583N3defXVV5k9ezbW1tYMGdCNuvYbUKrtUKiLvo8YQNInIaQcVJZehSd+iALv
      TlLbMnXuImwNCfQb8wX1rdtx3VCF1V/NYPh7PenQoTWVbUtW8MsKlpaWNG3a1Pz5QaF4OFjr
      wwdE1K9f/xG9q6srrq6uZm14SjK/3gyhop09HzRrbl4GXBS2bt3K119/zddff42fnx8Gg4EP
      PvgAhULB3r17zQ5w/vx56tSpw7BhwxgzZgyxsbF4e3uX6P6LQl5eHiNGjEChULBy5Up69+6N
      k5MTFhYWKJVKjEYjAA0aNCAqKor+/ftz7do1hg0bxrx58/jkk09YsWIFkiENlaUXdrVmoVDZ
      FMsGyZiBUZ+BhXXlYukKdIDqfvXQpd5j7qzZtH93ACFXT9OkaTfUGkvq+blwKyYNDx9HTCYT
      JZ1PM5Uw+Kq4HxblWeb5JNqQhHhORoYjCcFbtWpT1bECgLlwFIQkSSQnJzNz5kx++uknbG1t
      SUxMZN++fbRs2RIvLy8uXrxIaGgoERERpKSkYDQakSSJrKwsdDodd+/eJSMjg6SkJJKTk3Fw
      KPwNW9R7HTt2LE2aNGHkyJEoFAr8/f3N5w+oVCq0Wi3R0dG4ubmxbds2rKysGDJkCL6+voSE
      hLBq1Sr++OMP0mMOs3Llf7BROkBxi5PKCSwcMInivZALdICU6Ov8a/xMRvx7Du2a1eHYpqtE
      pacBkJGaha2V1lzVl7QJBDzzJlBJ8yyJVqfP48zdSC7GRGGn1TK0cTNsirlF0WQyIUkSAwYM
      YOfOnQC8+eab2NnZsXXrVhwcHFi6dCn37t0jKyuLgQMHYmlpyZ49e/jss8/w8/Pj888/p3Ll
      yiQmJnLhwgVzaPLSuNeEhAQuXbrE6NGjadSoEWPGjGHy5MkcOXKEuXPnAjBq1Ch27NjB5MmT
      0ev1NG3alPbt25vt+GzuLNr4XqRCpZbP7G8DhWyI+XLqYCJtm9C6nhfWju687FeBwR/OpGe3
      Duw6eIHNP6xGq/zf7gOUVGuSJM5F3+VU5B1qu7rRyrsGWqUKixLMepalUINQMnvzko5iSL+A
      ZdXxj81TCMGVK1eIjIykffv2WFtbExwcTHh4OO3atcPGxsZsb1JSEqdPn6ZmzZr4+eVPIObl
      5XHkyBHq169P5cp/NpMKtPCNfh/RvlF1NBoNarUKG7dafLt6MS4e1dmwfgVaeQzpbxhMJi7H
      RrPyzB8k6DIZ0bQ5nf1ewk5rWaS4OOURIQT65CNo3d7+xzQnTpxg1apVZGVlMWXKFM6fP8/Y
      sWOJjo6mW7du5uaaTqeje/fupKSkMHToUC5duoQQgu+++44PP/yQkydPPnLdAt3bt35TfB/t
      0+Ho5kXH9sXraZcHhBCEJiXyW1gothZaetVtgIedvTyRVQSk3BgkQzpq21qYTI9vkLz66qu0
      atWKW7duERAQwJ49exg1ahS9e/dmx44d3Llzh2rVqpGYmIhWq2XQoEGoVCr27dtH5cqV2bdv
      32PDxMsTYU+IEILo9DR+CwtFEoJ3/F6isoOj/LYvBnnJR7BwboNCoQIePyigVqvZsmULq1at
      Yvv27cybN48KFfIHEmxtbcnNzQWgUqVKuLi48N577xEVFUWrVq2YO3cu48eP5+TJk+YBmwcv
      JrkRU0KEEMTrMtly5RK7gq/SrHJVhjR+mSqOFeTCXwyEKQdD6lm0zq0LTBcQEMDatWs5ePAg
      np6eNGrUiOPHj5Oens7du3fx9PQkOjoajUbDypUr2bRpE02bNqVhw4bY2Niwd+9eDh48yKZN
      mx5ZwFguaoAbN24wc+ZMBg8ezFtvvUVMTAxTp05Fo9HQvn178/E7aWlpTJgwAZPJhEajYdas
      WXz++ecYjUYiIyPp2rUrI0aMIC03h5N3wohITaFFVW961fP/xwjLZY2UlBR++OEHBg4ciI2N
      Dd9++y23b9/Gw8ODESNGYPnQMUl5eXksW7aMJk2a0KFDBw4dOsSxY8d4/fXXi7zBxZARiMqq
      MgqNc4HpQkNDcXR0ZNKkSXh7ezN69GimTp3KiBEjmDlzJra2tgwYMIDt27ezaNEiEhIS8PLy
      onv37uamz/r166lSpQouLi5/XrhEe8/+wou+JXLx4sWiZ8+eYvPmzUKSJDFixAixb98+kZWV
      JbKysszpEhMTxYULF4TBYBCdOnUSgYGBQggh9Hq9aNmypThx4bxYeuJ3seDoYXE07JbIKabt
      L9pB2X8lISFB9OrVS1SrVk3cuXNH5OTkiC1btoiYmBgxdOhQ8eOPP5rTSpIk1q1bJ9q0aSM+
      +eQTcevWLdGiRQsREhIimjZtKu7evVtofpIkiYxb84U+7VKJ7P0rJdGWiybQpEmTHlm0dv78
      eb7//nu6d+/Ol19+af7excWFl156iSVLlqDVaqlVqxYAR44coUqVKtT280OjUtHfvzFtqvtg
      +QTj1Q8THx/PlClT2L9/PwBnz55lyJAh9O/fnyNHjpjTifvb+wYNGsSIESNITUk6EgsAACAA
      SURBVE1lxowZDB8+nKFDhxIZGflEdri6urJ9+3ZziHW1Wk3dunX56quvuHPnDq1b/9lMSUhI
      YNeuXQwbNgyAU6dO0alTJ2rXrk3r1q05c+ZMoflJ+iSknLuobes8kd1PQrlwgL/i7OzM4sWL
      2bVrF5s3bzZ/n5uby8CBAzEYDGzduhUrKyvz8uaxY8fiYmPLv5q9SpX7s7ilxfr167l9+zZR
      UVFA/rm5n332GVOmTGH+/PnmdPHx8SxZsoRly5Yxf/58rK2t6du3L6tXr6Z69ermSbLSxNPT
      k44dO+Li4vJIVOV58+bxyiuvEBkZSXR0NOnp6eaO5YNQJ4WhT/otv/Oren6xS//nHUCv1/PT
      Tz8RGhrKmTNnuHjxIr1792bixIksXLiQVq1aERISwtKlSzl58iRhYWHUqlWL/fv3m2dNFQoF
      TZo0eWo2PthM/oC33noLCwsLPvvsM3r06GH+/vz580RFRTFu3Dh69+5NcnIyeXl59OvXj927
      d/P+++8/kR0mk4ns7GxMJhO5ubnExMRw9uxZGjRoQM2aNbl+/TrXrl3jxo0bdOjQAW9vb+Lj
      40lNTcXf359Dhw4RERHB8ePHadasWYF5CWFCn/oHFs5tnsjmJ0U1+6/Ri0qAEKLEsWme5Hil
      ouT7YB1Ns2bN8PX1xdnZmXbt2lGnTh08PT354IMP0Gg0ODs7U6NGDfz9/bG2tsba2prKlSuj
      Uql4++23cXR0fGJ7C9KeOHECa2trmjZtyo0bN+jTpw+jR4/m/fffNw/bxcTEkJ2dzXfffUds
      bCyxsbF07tyZN998k+TkZK5evUrLli2LnOdfCQ8P5/PPP6dKlSpcvHgRNzc3Ll68yC+//IKb
      mxtjxozhypUr5OTk8MYbb9CgQQMqVapErVq1aN++Pa6urmzZsoWhQ4fSuHHjAudADOmXkXKi
      sKz4Tont/Ssl0pa4x/EQDzrBISEhomfPnmL37t1CCCECAwNF165dxdtvv23uUAohRHp6uhgw
      YIDo0aOHWLhwoZAkSQQEBIguXbqIXr16iYCAgELz/F+JC2Q0GsWZM2fE0KFDxfjx40VwcLDo
      37+/mDt3rjh+/Lg4d+6ciIqKEitXrhTp6enilVdeEZs3bxavv/66+Pnnn8WsWbPE4cOHxYgR
      I8TixYufur1FobBOuyRJIvPW5yIv+Y9Sy7Ok2lIdBj18+DBarZa0tPwFc7Nnz2batGkIIfj0
      00/Nnbxdu3bh4+PD1KlT6dChA926dWPChAls3LgRV1dXrK2tS9OsFxohBLGxseZhw+TkZAYP
      Hkx8fDxRUVHY2dlRvXp1fHx8sLOzY/fu3Rw7dozPP/+cRo0aYWdnR1RUFL169aJt27bP/V4Q
      AkPkXRRCQlujxuPTGZIxZodh4/3xM7bw75SqA4wdO/aRM2nDw8OpW7cuGo2GW7dumb93dXVl
      //79hISEoFKpuHz5MrGxsSxYsIDbt28zfvx43n333dI07YVFrVYXeq8mk4kOHTqgUCjw8PCg
      b9++5t+1atXqaZv4N4TBgJSdjSkzE1NiIsa4eIxJSRgTEjClpWO8dw+USlwnjMfCt9bfmkL6
      lFNYOLVAoSr6ARlPi6c6Eebg4EB6ejoqlcq8qRzyl/Lm5eXx+++/o9Pp8PT0pEKFCqxbt47T
      p0+zZs2acuMA/4QwmZCys5EyMsi+eAmFWo3WxwdUShRqNQq1BoVGA0oFCrUaNPmfFWo1ivvt
      YCFJGCIjUVbyRGn198ImJAnxYD+CwZC/BN9gBO6/yXU6jOkZ+YU7/n4hj09A0ulQaLUobaxR
      OzujdnfHwrsaVs2aonZywpSbiyHyLqmbN6Px9MShR3fU9yefhJDISz6GjffYf7z3a9eu8ckn
      n2A0Gvn444/p2LHjfa1g5MiR6PV6nJycWLBgAadOneI///kPFhYWzJkzh7p16xbrOZeaAxgM
      Bvbt20dwcDApKSn4+vrSq1cvpk+fjslkYvDgwdy8eZOdO3cyYsQIgoODUalUeHh40Lx5c1q2
      bMm4ceNITEzkjTfeKC2zSgUhBJhMmDIyyIuMxKBQotCo8wugSpVfGFUqsLhfADX3PysUgAIU
      IGVno4+LR1HFCykrC1NqKlJGJqa0NKSMDExpaZjS05GyspAyM5FyclFaWaG0tcWUkoLC0pK8
      GzfAJCGMBoTRiDAY4X4hFgYDGA3530G+UygUGBMTUTk6orCyBKMJhMgv9ELkO8+DQ/PuL9NW
      aPJ1ChRgbY3awR61qytqNzcs69RG5eaGysEh//r3o8D9FYXJhMbTE5uXm6E7doyEBZ9j16E9
      Nq+3xaS/jUJlicqq2j8+78WLFzNx4kRq1qzJW2+9Rbt27VCpVJhMJm7evMmuXbtwcXEhKyuL
      Tz75hJ07d2Jra4tVIce+Po5SC40ohOD8+fMYDAYAKlasSM2aNQkMDEQIQaNGjcjIyCAyMpI6
      depw6dIl9Ho9jRo1wtraGkmSOHfuHJaWljRo0KDQVZTiKe4HEJKEpNNhiI5GHxaOPjwcY3w8
      QgjUHh4oLSweKnSm/AJpMuV/NuR/L0ym/IKkUIBSgaTLwpSejsbDHaWtLUoHB1QODqgcHVHa
      26NydETl4IDSxgalnS1KGxvzm9yk14NSiaqoh1ZLEhiNSHo9WWfPYVX3JVS2tqBW59vzUC3x
      JM/pn/jrfgBTWjrpO3aiv3MHbUsV1k1fR+vy+LU/RqOR6dOnY2trS7t27Rg8eDAXL17E3t6e
      rKwsunTpgpubG/7+/rz99tt07tyZjh07moMAPIhKUVTk2KDkt2kNMTHow++gDwtDHxGJMBhQ
      u7mirVkTi1o10bi7o7S3xyRE0U9PN91/40oSUmYmeVFRWNerl187FIP/hQ0xQghyr18mZcNi
      LDya4ti7DxrPSo/NMycnh61bt5KTk8PKlSsJDg5+JHxiVlYWb7zxBrNmzeKzzz7j2LFj/Prr
      rxw6dIj//Oc/xbK10LsTQiInJw9r6/tnTunz0GXnYmdvj0r5ZKse88LCSP7qa+zat0Pj5YXa
      zRWlnV1+9frgbVVKCJPJ/NbOPh2AAjAlJ6MPv4MxKQmVowMWPj5Y+vtj36M7Knv7x1fxRdjD
      +4AHBV0BKJ2dwcGh2IX/fwWFQoHCJR7Hf7WCmPokLf8PVs2aYv/O2yj/0nS5fPkyOp2Oq1ev
      MmTIEFJTU5k9ezaffvopU6ZMoUGDBphMJpo2bUqVKlWYNm0a165dY9SoUcW3q6AaIC0unGWL
      F3E50Zr9G5djyEpi7IdjsXR0QnKowfK541FS8hrAEB1Nyg8/YlHZC1NqCsbERERuXn4bWmuB
      2sUVdUU3VC7OqN3cUFWokN98sLFBSBKm3Fw0trYIoxEpJye/05h+vz2dmpr/k5aGKSUVKSc7
      v4likjClpqKuVAnb19tg4e1tbtYUhRfljfowiYmJaDQaHB0dkSSJsLAwDAYDvr6++c22h/KM
      jY0lNzeX6tWrA5CRkUFUVBR+fn5/+xuWbg1gIvP6FKyrjkRtUxMpO5v0PT+Re+Uq9l3ewfqV
      l1Go1RiNRnJzc7ly5Qq2trbUr1+fvLw8goKCaNKkCVFRUdy9e5e6devi6OiI0Wjk/PnzODg4
      ULNmzWIH2i3QAeLuhpGdHc+EOdv4acuXXNj7Db8mejJjeGcmDOzGsCXbeMnNslSbQMJgyC/M
      Oh3GxCSMiYn5Q22JSZhSkpFychB5ehQaNVJWNkoHB0R2NgpLLQpLS1R2dqicnFA5OqBycs5v
      WzvddxytFoVWi0GnQ21lhVJb/DUoBRWKh/9QALdv3yY8PJzatWvj5eVl1hoMBk6fPo2Dg4N5
      CYQkSZw8eZJq1ao9EnIFCnaAlStXsnTpUubOncuAAQOYM2cOiYmJ5OTk4O7uzpw5c8z2ZmRk
      0LlzZ4xGIwEBAQgh+PDDD9m6dSsRERF/ixRRmg5gzAoj++4a7PwW3N/4kt8sMkTHkL51K8Jk
      wvG93ii9vJ7pC6bA1O5VaqBPzjN/vhN1j6o+zQEFXlWcSUjNws9ZU7phURT5ow8Ka2s0bm48
      7M9CiPxRD4MBQ3AI+ogIrNu2QWlnB0olKJUFNpseBFERVlZIKhVSMZoz/2jvfQICAvjkk08Q
      QnD06FECAwNZtGgRb731FhMmTODYsWPY2eWffTVu3Djs7OwIDg5m4MCBvPvuuxw4cIDRo0cz
      duxYxo0b96jd98O/PM4BWrZsSXh4OCaTCaPRyLhx47C2tubQoUNs2LDBbK+4H4Ft8ODBrF27
      FqPRyB9//IEkSfj4+GA0Gv8WoqWkIWAkSco/5O6hsDU5CYfQVGh1f8vjn/koPdxxHPcx+qtX
      Sf5mDUKpwrpNa6waN0JpZYWiGAeBlMTeYrlLjWqe7Iu8A9Qj4k4SbzrZPp+wKFotmmZN0TZu
      9MKERalVqxarVq1i9OjRqNVqGjRowPbt24mLi2PFihXmWPiQv+7nwoULXL58mWXLlvHmm2+y
      cuVKRo8ebT444mEKqgEaNGiAWq1GpVKhVquxsbFhxYoVHDhwgG+//db8/fXr1wkNDWX8+PGs
      W7cOk8nEF198wfr16+natStqtfqx91UaNYAw5WDKvIhN5X4o/+F6msaNsaxZk4QFC9GfP0/O
      70dBAUorazSVPFBXqoRFFS9Urq6onZ3z+4mPoVRrgD/2bWLTvl+4ejGYSbO+YM6k4aSOG8OI
      8z/h+NJb1HJ9fstYS4MHQ7cNGjRAq9WSkZFBQEAAPj4+1HhoGl+SJM6ePYtOpzMHcBVCcOHC
      BerVq4elpSUVK1YkPT3drNFoNBw+fJiZM2eyYMECnJ2dMRqNmEwmTCYTWq0WFxcX0tLS+O9/
      /8vAgQPJysoiKyvrie7pyy+/JDw8nH379mFtbW1+qwcEBKBSqZg0aRLh4eEsW7YMS0tLZs+e
      TUREBMuWLXtsENnSQJ92HrVdXZSagoNxqeztcZk9C7VWmz96lpODMTUVY2wshugYdL8fxZSc
      jDE1FbVbRTSVPdFU8kBTpQpKCy3GnGzUL71ULNsK7ANIJhMmczWmQK1WPTL8+KC5URaHQVNT
      Uxk5ciTnzp3j4sWLODs706lTJ7p27cqmTZvYuHGjOZjtF198wa1bt6hZsybHjh1j8+bNjBw5
      kmPHjnHx4kVznJnQ0FBGjBjB8ePHCQ0NpX///vz888/m0ImJiYlUqFCB1q1bs2nTJk6cOMHl
      y5extbUlISGBGzduYDAY2LJlC9WqVTPb+081QHZ2NjNmzODMmTM4ODjQp08fduzYgY2NDQ4O
      DlSpUoU2bdqwatUq876HjIwM+vTpw4EDB8zX6dSpEzt27PhbZObS6AMIIci8MRWrygPR2BVe
      OAvK01xUjUYMMTEYYu/dd45ockOuI/LycOjdC5vXWqC0L2JEjmIvn3sMT2NLZE5Ojli/fr0Y
      PHiwOY+pU6eKPn36iGXLlgmTyWTWJiUliRkzZoglS5aY9ampqaJ9+/Zi3bp1j80zKytLJCQk
      iIYNG4q4uDgREhIiOnfuLIQQYuXKlWLhwoXm9MuXLxczZswQ27ZtE7169RLZ2dkiLi5OtGjR
      QkRFRQkhhNi8ebMYOHCgaNmypfj444/Fpk2bRKdOncQHH3wgPvjgAxEWFiZ69OghoqOjxZEj
      R0TPnj1Fr169RGxsrDmfHTt2iI0bN/7N3me1JbK0tA/ba8yOFGnXxgpJKpr9JV7hm5AgdIFX
      RMoPP4rYyVNE4spVIvdmqJAKKZsv7Kb4c+fOce/ePUJCQgA4fvw4d+/eZf369XTs2JEuXbqY
      R0v2799PZmYmqampZv2CBQtwd3cnJibmsde3trZG+9AoUEpKCs7O+RuznZyciI2NNf/OxcWF
      M2fOoNPpcHFxMTdfHqZv376PLFID6Nev3yOft27dilqtxtPT87Gbxnv27Fnocylr5CX9joVT
      SxSKp7v3Su3qChUqYNOgPlJODjmXLpO2bRtCb8CmxavYtG71t/kGeIF3hLVq1Yr+/fubq7HA
      wEBee+01rK2tady4McHBwea0gwcPpkWLFubPV65cITo6ulhrivz8/AgODkan03H69Gnq1atH
      RkYG2dnZbN26lXHjxvHpp59y5swZMjMzS+9G/4cRpmwMaWfRuhRvecKTorSywqbFq7h9+gnO
      H/0LY2Ii96ZMI2XtOvJCb+XP0D9I+0wtewIqVKhASkoKkH/u08OrSx9GkiRmzZqFhYUFe/bs
      4dixY9y5c+dv6QIDA/nwww+xsbFh2rRp3Lt3j3/9618MGzYMg8FAt27d+Prrrzl06BAzZ85k
      6dKljBw5ko8++oiYmBg+/PBDVCoVM2bMeGSvrMyfGDKCUFlVRaF2LJbOaDQSGBhIcHDwYyOA
      BwUFmctCZGRk/knz9wNjPYxCoUDj7k6FAe/jsWA+2tq1Sdu8hYS589AdPYZJp3tx1wJdv36d
      06dPs3jxYpYvX07NmjXp168fI0aMYN26dRw5coQvv/ySwYMHExERwc8//0xQUBCTJk2iTp06
      GAwGfvrpJ+7cucP8+fMfae6UpXOCoeyuBcq6/Rlat85YOBZ9P7XRaGT06NFYWVmRmJhI/fr1
      mTx5svn3UVFRtGnThvnz5+Pl5cWcOXNo2LCh+TDCh+MWPQ5hMmG4G0XmocPkXQ95sQNjubm5
      sXjxYiA/OsGuXbu4cuUKP//8M9bW1rz22mvY2dkB+bEjX331VbMOoFu3bmRlZT1S+GWeDZI+
      CUmfgMbev/DEfyE1NZUuXboQHh5OXFzcn9eUJGbPnm3e+Xb48GEGDx5Mnz59aNeuHTExMY8M
      Xz8OhUqFhXc1nEeOQMrOfnEdoHbt2tSuXfuR77y8vMzxfYQQtGjRArVa/Uj7/2E8PT2fup0y
      j0efdDi/86ssfhF76aWX2Lx5MwkJCea4Q5A/gWhlZWWOCdq+fXumTJlCYGAgYWFh5OTkFCsf
      pXxKpExBmEwmunTpgo2NDTt27DB/v3jxYk6cOEFOTg6ffvopdnZ2TJ06FUtLS1555RWmTplE
      Xspx7H3nF3D1xyNJEj/88ANXr17lzp07jB49mt69eyOE4OLFi2RmZhIQEGAObrZ//37S0tI4
      fvw4FStWLHZ+sgPI/CPr16/H39+fs2fPPvL966+/zqRJk9i7dy/btm2jQoUKDBo0iG7duvHK
      Ky8zpm8FlEoLVFrXYuepVCr597//Ta9evcjLy2PSpEls2bKF8+fPs3z5cgCWLFlCzZo1SUlJ
      Ydq0aej1esaNG2euGYrDC9sJLgzxgp8QU5ra59EJjouLY+jQoaxatYrhw4c/EqIR8udeFi1a
      xKpVq1AoFLz33nt4eHjQokULpo6oBsKITdWRz8zeomgzMjK4fv06AI6Ojvj6+padYVCZZ8tX
      X31Feno6M2fO5MaNGxw8eND8u7Vr17Jhwwa2b99OgwYNWLp0KStWrOCXX37hwIEDZFu+g5XX
      iAKu/nw4ePAgS5cuJTg42BxHtVg1gJAMbP5mOSeu3KFTzyF0b58f/k6uAZ6u9nkOgyYkJDBg
      wACOHDnC4MGDmT17Nh06dGD48OHY2Njg4+NDZGQkhw4dwtfXl8DAQHbv3m0+IvVZ21uQdtas
      WVSoUIEePXpQqVIlVCpV8Rwg4tw+Fv4UzooZwxjatx9LN+/F3VopO8BT1j5PBxBCEBUVRfXq
      1blx4wbVqlXjzp075uAHDxbdhYeHk52dbd6V9SLOW/z222+cO3eOS5cu4e3tzRdffFG8TnDg
      pSs0f+0dtFZ2NPRz4kZUKu6+BR9sIFO20Wg05u2Tfn5+AH8bngYeGX9/knOYnyZ+fn60bduW
      yMhIBg8enO8wxbmArZUl0dk6ALJ1uVhpi75bR0bmebNt2zbzosZx48Zx9uzZ4jlAs/ZvsHri
      MmpaJ3E5wYZ/e9k9LVtlZEqdiRMn/u274nWChSA2PJgTF27wesc3qVjBBpA7wU9bW1bXApUF
      e+V5gDKgLUsFCsqWvU88E/xgj2tJkSSpRHohRIm1JdU9L+2DJcEleVc9L3uLekxSaeVZUu0T
      O0BpRIUoiVbcPzWlpPk+a3ufRGs+1LmEJ6c8j3tVFhKi5mnkWRJtqcwEP8kRR5IkIUkla4U9
      yPdxmyGKonuSPEuqTXrokOaiongQZLeEeRoMeqQSvI1Leq/moLimv29meVp5CiEhSVKxa51S
      cYCS/HGu/vELfXp2Z8jQofTs0Z2FX2+lOKY/XChmLVhQJE1UyGl6v9uFf8/5klyjwBgfzJy1
      PxVJe+fKcfq+15dDp84z8YP36dlvKFEpRVh+q8/ip9072Lp1K9u2baP/oEFs3bmHtGxDodKQ
      Mwc5HRqPpNcxedQA3unanUPnbhbJ3iN7thCfbWLH1wvoP3AIg4Z9RExqEexNu0P7N97m+10H
      yTMWrwAbdHGMHNiXGV+sYtEnH9OzR3d+PVs0e1Oib/LRsAG880YH3uzWm683/YKpiAXil02r
      6NG9J0OHDqV7955sPRhQ5LL0fNYCGbNY9f3P/PfbH9n4/fds27YFZdgRLkQVHhMnIewS/fr0
      YeDAgeafohaKLVt28el/1tPcPZP/fL8fYcwjITWjSNofN+1ixuKl7Fr+Ca/0ncycYe3Y8uup
      woX6dJYsXkZ0Uqa54y4ERfoDJdwNJTJRR3TwKTS13mDL+uXs2LKxSPbuOXKaCqosDl1N4ocf
      f2DSey+z/bfzhQtNeirXb44p9jK9e/Rg1fe7yMjOK5K9Ab9so1m/Kbziko6p5lv8uHYZ+/fs
      KFwILP38C4ZOW8SPX31G47ZdkMJ+47fAIpx7rItk87Eofty6le+//57NP6zj+J7vSM8pPOrf
      xd92PicHUKixIpdr128Tn5BAVGQ4dxMysbcqvEvi4lULZydX/vPVGtatW8e6detoUsu9SNm6
      O1iTlJHLu8MmkXpuB9/uOVK46D5KpQWOFVxo0KI1jevWwMHRHr2+8Lc4tpXYs30DqRHXSMpR
      4l61On17vUsF66IFcd2/5Vu27D6Aq3d1LK1t0aqLVtu2re3Gf348gBV6bt28zuY9h6lTw6tw
      IaC1rcDQMdPYte0H3EQ8Q0eOJiE9r1CdvYM9d0KvE3EvmfSEGKLuRqK2KNp5byqNBRolREZE
      oJcUvNK0HpH3itBcVFsjZdwjNCyShIQEwm9dJ8ugQK0qvGjXbtiodIZBS0JyzG3WrP2W0IgY
      bBxdebfvYNq9XLTjbaJvh2Dp7oOLbf5M9MHffuON9u0L1WUkRHIhLJXXm/uTl5XKpu/WYe3T
      gj5vvFqo9lbgH4iK9ajmbIlabcHpA1vQ1mpH01pF24QhJCNnf/+ZhT8eYe+G/xZJk6NLJzQ0
      lOshwdRp/gaVLVK4FC3Rvnnhz0kY8/hl9zaOnDqHUNvwRtf36NiyEYVGtNfFsfH3EAZ2+TNs
      i0Gfh1KlQVVIoRKmPL796kvsqr+Cne46e47fYML0T/GrXPhymYSIayxcvJIclT2fzJ5F1p2r
      2HrXp7KTTaHa21dPs37jdmIT03DzrMbA4SOpV92jUB1CPL8NMUaDnszMTEySIDtLR3ZOLoL8
      WPoFIYRE5O1gvl+4hFyDESf3qowZ//cZvsdhZefAzVMb2fj1MoRCSb1XOtC//StF0latWYfV
      Xy7l0s0IUChp0vodRr5ZtA0fkdfP8+Wq9SRlZONiacfxizdo1div0Hu1tLblXthVDh85yYFD
      R/Hw9uPjcf98ttbD6HMyCAm5TkpaBiiyiIyOxSQaoiysv2brTvOqYYz78ANSdLlY2jkxeOQY
      mtcveK8tAAoVLo627NvxLQZJ4FWrPk72RasBbOydcHWy52ZkHDMmjqVN5/d4v2HRtD71X2Xh
      kj9fYuvWraay+/DCa1mFonQiwxUbY44YPXSQOB14Q+Tk5on46HAxetB7IiQht1Bp/M1TYshH
      00VUXLLIzckW184dFe+PnFikbL9fOkOs3npQZGRli8z0ZLH1vzPFsi1Hi6RdNWei+GH/cZGZ
      lS0y0pLE+kWTxZr9ZwsX6tPEwH4DRdCtCJGbmyti7twQQwf2FzHp+kKload2i39NXyriktJE
      TnaWOHtktxg1ZUGR7F005UOx68hZocvOEekpCWLFrI/F5t+DChfmJol+fQaJkLAokZuXKyJD
      g8SgQYNFYlbhEduCfvtBjJ27WiSkpIucLJ04+fOP4uPZXxbJ3rnjPxD7T1wQuuwckZp0Tyya
      MkrsOxtWuDA7UcybM1vMnv3nT6s3u4j4jMLLUsi5359TZDghoVdoqFbVC0utBRbunrg5WpGd
      ZwQKjuCgz83B1qUS7q4VUCsVVPGugTAV3j4F0OXkUaO6N3bWVoAlPt5e3LinK5I2M9dAg+re
      2N7XVq9aiUtZ2YULTQYkjTVVKldCq9VQ0dMLB2t1kUZYcrKycKlUFVcnB5QKqFa9Bgb95SLa
      a8SnejVsrCwRllq8vdy4l12EUSCTHrT2eHm6o7VQ4+FVFVutAmMRhmSyMnVU9PLG2dEepULg
      XaMGeaeiimRvlt5EDe8H9rpSxcMZXU4Rhre1DkSHXqPf+Fm4WOfPAcQlxhUiysfV2fZ59QEE
      oRePMW/xVySmZaKysOTN94bzYb+3KayGFpKB7eu+ZMv+o+QaTNg5eTB55lya+hXewdOlxDB/
      9myuhEYjFApq+r/GZ7Om4GBZ+ORJRkIEc2bOISTiHiiU1H2lPbOmfYytRWFaweVj+/h8xQbS
      s3OwsLLmvWET6Nf5tcLv1ZTLmqUL+OX4BfQmCWeP6nw6dy61vVwKFgKpsbeZMWMOYTGJoFTR
      uFVnpk8chbWmsM6hIODgdpZ9s4XMnFy0NnYMGPVverRvVgR7c1gxfza/nQnCKASuXrWYOWcO
      Ph6FB8ZKiAhm1uwFRMQlo1CpeaX9u0weMwRLdeGd2bsh50mzrEL96vn9se3bN9Hpnd44WBXc
      BBJCen6dYIREdEQY95LS0FrZ4utbC62maLN4Rn0ON2+Ekq034OzmibeXyZ4XPgAAB7dJREFU
      e5HnItKT4wmLiEIoVHj71MLJvvBO1gNSE2O5ExmLUKmpUdMXR9uiHcsphETErZskpeuwsnXE
      z9cHdRHPV9PnZHLz5m1yjRIVPavg5eFaaN/hfqYkJ8QQERWHQqXBx9cPe+uixUcSkpHwW/9f
      3NkGRXWdcfwfFQQXMaAgiAJZXTAiUUQwrDqtiyXW1rSdTM0MTSdJaVhwgBLlRVcXEUSDAkGr
      AWKtmBiVaDVBCgpNoRBkcRHkXZblnbK6G14WlkWW3fv0A41NJp3c84377Xz4zfndO7Nnz3Oe
      55yjwsj4JAT2jvASCZl9n03qoVJ1YdpCWLHKEyuWL2X21WkG0D+kxTyrhRB5ecPOlq3cnrPM
      oEvVgTHDFBY7OEEk9GC+v26OgmAO+ZlylHeMYb23EGPaAag0M8i/dB4CHiPThBZREfuwxMMH
      yx0EULfWw0P8Jg6F81+s3VZdiMNZ1+C/eSPmmY1Q1jVClpGHABH/Sk7DVwVIzb0Df/9XANME
      6urbkXImD74efCscFmTKotFpsIHI0w3agW7oLI7IzU7FQp7fu1HXjbDIA3hpnR8cBNZoa1Qi
      6I1ohL/xU15fRXE+Tn1Sgc2bfGCZ0qO+qQvp5/LgteLHz+gHzDh+QAoN5wChuws0vZ2YtPHA
      2XQZrHkGY4PmMd6JPIi1GzfD3nY+muuVeO3tRLy1ewuv7z9v5iDndh38N76MacMwHrUNIjs3
      Dx7L+AYoM+RR70BvuxKebk4YVLeDnHyRmRwLvj+P4Z6GOQqCp/UkjU6gGY6bbXMcfZqVQOUd
      o7youuYLOnGxhLj/shxnprDICKZuTx6Oo07txPP26ONy2p91lYmVvR9Dmonp5+1+ZSEdvXCH
      H5wYpLD3U7/jy1FGciy1Dhl40epbOfSXkkfP22bjGIXHxjP5xkRE0oT5f9+3rfwzyrhezg+O
      dVFYXPr3fI/JYqh3eIoXLf3kFF2rUj9vm/RDJE1IYvKNioikye/41hbmUW6Rkh8caaewxOzv
      +SbERZFugn+R4VZu2hwFwVYCrHtxGvGyVPj5CKHXDqBSqUNepD0v6urlh/YP45E50Y3lDgKo
      mpVYLgxg6lYi3oDkhAT8ZHsg5pmnUFX+FX6fmMHEhoh9kLg/DtuD/AGTAZXlFZAePcMPCpzh
      ZurCkdTTWCtcAd2gGg0DgHQZ/xLfuoCtyI5Ng6FLAkc7KzTWVcNr0x4m35+LvRETHYdtgRtg
      mdKjouJrHDh5jh9c7IalY404eiITIg8XaHofo0e/CM72/NOnTVt3IDxeDl3zDiyxnY96RSVe
      2RHKywGAxM8df4pNhHjzepgMI6iorIU8ay8/uMQTgqFqpKRzWL3SCQPqZoxyTkxJ1cBt2+cu
      BuDMJrQ3N6CxVQVHV08EbQnAErsfP9j028c4PoIHivsY1E3Ae70f/Hy92eaoRNAMqFGjeAjL
      AgECg4Lg4cofUH7LDvZ0QKFsABbaI0gshpsz20FMFtMUGuuVaO/sg4unCK8G+ENgw5YJHh95
      CkVNDXTj0/D1C4SPtyfmM8Q7s/mSNigfNmH+IgeIt4rhspRv+jP7zEwb8ajuATq6B7Fy9VoE
      +m/AooUMvkQYG9ZAcV+BEaMZG/xfxctrVvHnHgAQZ0GPqhV1Dc2wXuwE8dYgODuw7Tg0TRnQ
      UFeLzl4NPLx8EODnCxtrhrGdaI6mQJyFLmXIKFgSTGk5n5OFI7p14TjdbdHyos/Gn1LY3j0U
      smsPVTX3ERGRNDaWqduWrwspZKeEfhceR6PGGTL9+yFFnbrMxD4su047gyX0brScJp6ZaeRx
      BR3MucUPcmbKOBRBwcE/o5yCMuI4ovMZcmoc0POiBm0X/faXIbT79b3U1KMjMk2SNF7G5Hu/
      8BJJJBKSxqeR0WShvroiSvu0jMF3hlJj36bgnSGUX1hFHEeUflxGXdpJXnR8qJ1eDwmmX/wm
      lFRDo0TGYZIePMbk+4+Cj0gikVDUkSyaNnPUWn6dztyuYfKVSd+k4J2vUUHp7JRJLk9gygPo
      uutpbmqBZgyo6TPjbtldcB0l+LuiY/ZSNAZ0oOU+Vu/ahxv5H+JcmhzfGEzMJbCFJf/C+atf
      QrpLhBNnL4MIYK3EvllcjStflGBvgANOX7gJAuMGlUkN2qbdcK/4NlSlf0WtSgPi2N71UdU9
      7Io6jYuZ8Ug7egxGMwdiFL5WXIvC0jKECDmcvVIMELGVRI/3ocfKB3fv3IDi8z+juX8ERGxV
      oTVlhQhN+hg5qRFIOnIcM8S+ied2eROKSsuw5UUd8v5WAYDY2NFOPHEQo+TLqyi++AHUTw3M
      fVbeK56jYrgFNrCb0WPYyGF/UgoKTh9EUSVbgsfR1R1Putph5yxEQthuREbGoF/LdmOLyMUe
      reohbPvVu1g2okRS9mVmZZGzLVp7dQgJ3YcXOkrwwcdsVY6wdcALwwMwLxBAnnwEp+L3obpR
      zYS6e76EzpZmuKzxR/hub4RHHcI342x7H0RLrdDSr8ev/3gAw9Wf4eyVIjZfgTOg6wFnbY/U
      lENIin4PD9oYqjIBrFmzGm2NTVjlsw1vbXfGe7HJGJs0MbGe9vOg0hgQGnMYnXc+Qt6NUjZf
      e1fQExVg44iTKXHYH/4HNKj+/7VYP/AVuuM/SjPaKWC9HzsAAAAASUVORK5CYII=
    </thumbnail>
    <thumbnail height='192' name='OHI' width='192'>
      iVBORw0KGgoAAAANSUhEUgAAAMAAAADACAYAAABS3GwHAAAACXBIWXMAABYlAAAWJQFJUiTw
      AAAgAElEQVR4nO3dd3gU5fr/8ff2TQIJPQnF0KvSQVqUIlhAQGwHC8hBjzRFitIOCggWkBYE
      AbEgiCAgRYp0CHCihF5DCSWYEBIIqZstM/P8/lhY5fuDKMGwZPd5XVcu2OxkeW72+UzZmTuj
      E0IIJMlP6b09AEnypnseAE3T7vU/WeBUVfX2EP5RvlYP3L6mex4AX9zj8rWafK0euH1NchdI
      8msyAJJfkwGQ/JoMgOTXjN4egCTdrejoaL7//nsAnE4n77//PgcOHGD9+vU0aNCAPn36eJYV
      QrBnzx7WrVvH2LFjQdxjiqLc63+ywLlcLm8P4Y6cP39exMfHi/j4eHHp0iWhaZpISkoSZ8+e
      FQ6H46Z6UlJSRHx8vEhJSRGapgmXyyXOnTsnLl++7MUKbi0lJUU0atRIHD16VERGRorU1FTR
      rVs3sWnTJk9NO3bsEK+99pqoX7++EEIIuQXwQytXriQ3N5dff/2VsLAwOnTowNy5c6latSpZ
      WVnMnTsXo9HIlStXGDx4MNWqVWP9+vXMnDmTBQsWkJubS1xcHOPGjeORRx7xdjke8+bN46WX
      XsJkMmEwGLBYLLRq1Ypdu3bRunVrAB555BEqV67MM8884/6he51SuQW4PyiKItq0aSOOHDki
      pkyZIj755BNx+PBh0a5dO5GTkyOEEELTNOFwOMTp06dFx44dxbZt20TDhg2Fw+EQ0dHR4uWX
      X/ZyFX/IzMwU9erVE2lpaULTNPHFF1+I3r17izZt2oiJEyfe9B5dvHhRNG7cWAjxF1sAZ24W
      61atINVupEvXLpQJCeTUoRg27j7M412fo1q5Up5lczNTWb70J0IeeIgn2zXHIFxsXrOChCw9
      zz/bleAAU4ElX7pz0dHRlCxZkjp16pCZmcnQoUPZs2cP9erVw2h0TwudTseOHTv45ptvcLlc
      1KpVizp16jB06FAURSE5OdnLVfxh/vz5dO3aleLFiwNQpkwZ+vTpw5AhQ+jSpQsxMTEEBQVR
      sWJFzp8/j8PhID4+Pu9Pgb79dDS/U5paoQYGjZrItcSjjPrsO5o1fYjhbw0gw3n97JpQ+GTk
      u1jK1+b4pvks3nqQLUs+Z+upHMoZUxn+8dwC/w+Q/j5N05gxYwYDBw5Ep9MRFRXFxIkTWbRo
      Edu3b+fatWsAOBwO2rZty6JFi2jdujXLly9n7ty59OvXj9q1a1OvXj0vV+ImhKB06dL079/f
      8z273c62bdv47LPPqFatGqqqomkaJ06cICYmhldffZXVq1fn/SlQ7Xp1WX3oCAQ5qP1QHQ7t
      2ESrzt1p3KQlTavO49C5KzxSozSKLZ24dCP/7dCKqxEa73+5meDLMfSZtYwqRe183rUHQvRD
      0zRUVfW5U+2F7dqZ48eP43Q6adKkCYqi0Lt3b0aNGkVISAitW7fGYDDQqFEjvvnmGwYOHEil
      SpU4e/Yss2fPZuzYsSQmJpKUlMRXX32FoijeLgeAZ599FsAznhdeeMHznKqqNG/eHIPBAMDD
      Dz/seS7PACRdTiW0bFlCrTmcP38Zp1nBEmQGwGQyoyjuN17TNDDq0aPDaDIjFBdOlx6zSYdO
      Z0KnV0Gn8wzgxp++5MZuQ2FQt25d1qxZ43ncvn172rdv73msKAr79u0DYNu2bTf97Mcff3xv
      BplPQghUTaBpAlXTEAIcLpVDZy5Rp1IZigZaMOh1GA16dDpd3gH4LXYvz747jdrBmSwY8Alv
      P/MaC77cRM/2tdh77BLdI0pyKHYfNRs+SCklg5NJ1zi1aQM1mrYiPDmNjVv28kSlHILKPIju
      Xv0PSF7nUlRUTaAoGi5VRVG1618Cl+J+7FI1FEXFpWqoqoZT0VBUFadLw+FSUFQNVRU4FQWn
      orlfU9VwulSciup5Laei4nSpqNqN19DQ63Tode4ZZzDoEALOJ6cTXrIIZqPBHRAhsJgM6EQe
      +yNpiaeJ+nwOaU4jPV7vS6Oa5dmw9FtW7zhAl1f70KFZDSaO+JA3J4zFceEYU2bMJbhCXQYN
      +DdmJZMZkyeRkKln4NB3qVgmGHBvjnxtC6Aoyn29BRDC/YZr2h9/Ol0qNocLm91Fdq6LHLuT
      HLuLnFwnu44kEBxoIbREEfekvD4BPRNZ0VA1gUtVcV2fdKrm/r5L0TAa9Z61rMlowGjQu7/0
      Ovdjox7T/3nuxt/NRj0WsxGjwf0aFpMRk/GP501GA2aTwfNa7i895ut/3lizu+f/jT/hbGIa
      EWHFMOj1aEIghMDhUvMOQEGQAbiLf0d1T0SHyz0Z7U6FXIdCrsNFps1BrkMh2+bA5lDIsTvJ
      sjnJdbjIznWiCYGquncLVE2gA4KsZqwWI8GBFoICTARZTQRZzZxJTKNsqaJUCi/umZQ3TeTr
      k9P0p0ln0N+YyO4JeL+53Xt0/662fJQmrq997e6J6XApZNmc2J3uSZud614LZ+c6sdld5Njd
      a+msXAeaJjxrQYNBh8lgINBqJMBiokiAmSCriSIBFsoUDyLIWsw9oQPMBFpNnjWk2WjAZHCv
      hW/nft+i/ZP8o8p80IRA3NhlEAIh8OxCOFwKLkXD4VQ4nZhGYmomlcuWuD5hndgc7kmcc33X
      wuFSyXUo2J3uL5NRT5DVRIDFRIDZSNFAC1aLkSCrmSIBJsJKFKFIoBmr2UjRALP7+4FmzEYD
      Op3783n99c38/bi2LUwKfQCEEH86yLr568YBksOp4nAp2BwKLkX17Do4XAoOp4pTcT/ncLqf
      tzkUNE1D00ATGpr4Yz9aaGA06rGYDFjNRmwOFxnZdhxOlaJBFoKsJsKKFyGorPmPSW4xur/M
      JqwWo+cATfK+ex6A1PQcDAaD5+Mpp0u5voZ04VI07C73RMx1KDj/NFldinsZp6KR63Bhd7p/
      zuFUMBj0GPV6DAbdTX83GdwHTDcma4DFhMmox2oyEmA1UTTQjMVkxGwyEGgxYjEbMRsNBFiM
      nv1ag0Hn2b816N2v/+cJrGoatlwnRYOs9/q/UvoH3PMAxF24wtIdcQRZTVjMBsxGIxaTwT05
      Te7JaTEbCbQYKRJgplRIIAEWIyajgcDrEzjAYsJ6/dOBAKsJHe5dgesH/uj+dPRf0LsIBr2e
      AEuh35D6rXv+KVBGdi6BVjMmo+98EuRrB42+Vg/cR58CFQkwF6qPQadPn87p06cBCA0NZcSI
      EURHR7NixQrCw8MZOXIk4G7EeO+99zyn4ps3b87LL79MVlYWY8aM4ZlnnqFVq1Zeq0O6Nd+K
      eQHo378/QgiWLl1KdHQ0586dY/z48SxatIjExETPciaTiUmTJgEwYMAAT8gnT55MbGws1apV
      kwG4D3klAKmpqTdNnurVq3PlyhXS0tIAiIiI8FzW+uflQ0NDCQ8PJyUlhaSkJMLDwwkNDS3Q
      sRqNRjRNY86cOcyePZstW7aQnZ3NsGHDCAkJ8VwRqdPpMJlMJCYmsn//fqKiojh16hRHjhyh
      S5cuBTpGKf+80hSfnJxMTEwM0dHRdOrUiZSUFIYMGcKKFSuIiYnh6tWrnmVPnTrFiy++yJYt
      W1i8eDGnT5+mZ8+ebNq0iY4dO5Kamlrg4926dSthYWHUrFkTTdPo3LkzX375JUlJScTGxt60
      7KxZs+jduzcmk4kRI0bQvHlzTp48ydGjR8nKyirwsUp3xisBeOihh+jbty9VqlShbdu2RERE
      cOHCBbp370737t2pUqWKZ9k5c+bQrFkzQkJC6Ny5MxEREaxZs4Y+ffpgtVrJzs4u0LFqmsbE
      iRMZMWIEOp2Otm3bsnbtWuLi4khNTaVUqVIsX76cnJwcUlJS2LBhAz169ACgT58+nmvRffEy
      cF/gtV+LIoRg2rRpDBo0CJ1OR7du3fjuu+9o3749MTExnuUuXryIyWSiTJkydO/eHZfL5dmt
      6NWrFxUrVizQcWZmZvLss896dnVq1KjBRx99xPLlyxk1ahSVK1cmOTkZVVVJSUlhzJgxBAYG
      otfrad++PV26dOH111/n3//+N8HBwQU6Vikf7lXP5g03eoJ37twpunTp4uk7TUtLE0IIERUV
      JcaPH+9Z/v333xezZ88WiqKIyMhIcejQIU/nv6Zp93r4t1QYe4Lz4mv1CHH7mvI8CP5hzkS2
      749HU51YytRh2ofvsHL+TDbviaPD8714pl1Tz3X+Ccf3MPWL+RQJq867Q/pjdV1j4iefkpyj
      Y8CQ4dSsUPLPoeO7775j2LBh6HQ6XC4XvXr1IiQkhMTERObPn8/48eMpW7YsAwYMoHfv3qxb
      t46nnnqKxMREjEYjUVFRAAwePJgaNWoU2ApC8m1/60TYzuWz2HipNG9GFmP0gv3M/rA/b7zc
      nY++XUH5YCNCddC3R0+GTJnLmbUzOaRvQFjyegyNetOhYjZvfbqaH+d9AsjLoQsDX6sH7uJE
      mKbY+ebHzYyZ/T3HV0TRPPJRLAFFaFC7HCcTUin/YDguWwbXzCFULhNM8dZt+GnaZhKTExk2
      6CFCLSr2tEnXLySTPcGFga/VA7ev6S8DcGzHMorW7cgDxQO4EGAh22YDwG7PxWJ2/6oTvd4A
      TgUVgSvXht4SQIBVYMvVECYHmmpyX0Ame4ILDV+rB25dU95VCoVZ85YzOMr9exfrt36c6YMm
      Ur+0g73nNQZUKsb8z2fTrd/r1C2jY+GydZzfuYzHnhtCaKqFmdM+p2VZO1WbdiiQgiTpbuV5
      DKDZM9gUc5wObZq7D3aF4OKZI2z/9ShtnuxE+VJBbFi5jsgunTDas/hl7VqCy9fmkYfrohMq
      e6I3czFTR8cnHiPA7F7ry2OA+5+v1QO3r0n2BP8DfG3C+Fo9cPua5P0BJL8mAyD5NRkAya/J
      AEh+TQZA8msyAJJfkwGQ/JoMgOTXZAAkvyYDIPk1GQDJr8kASH5NBkDya3kGQFMdLJw9mX79
      +rNqWyxCU1mzaDb9+vVn7a5D/Pky0qQzB3n3nbcY99lssp0qLts1Jo4dzsChI4m/lF7AZUhS
      /uQZgC2LZpAcWIcZUdNoVa8ql47vYOmeK0z+7GN+mDyaS1nu34MpVAfjx3xC7/c+pH5wKl8s
      2cqSmR9SqskLDOv9BCM/mHRPipGkO5XnRd+bNu8ms3gSr29eSJOnXqVa7kFatG5HQGAwDeuE
      E5dwhbJ1wnDZMrhqDKZaeDFKtXuMn6dv5eLlBN59qwFlrQq21KmyJ7gQ8bV6IJ89wUZzUQYM
      H0utEhovvdKPap0aketwAOB0ODy/4lyv14OioSJQnA50ZgsWk4bDIRBmF0Izum/rI3uCCw1f
      qwfy0RP89NORzJg6i1fbV8dS4gEate3A3GHTaVYBYs866VepOIvnfUunf79C7RIqy9du59y2
      RbTpOIDQFCNzZ80jsnwuFRu2k/cJlu5LebZECk0lducmjpy7SqeuXQkNCST+2F42/+8w7Z9+
      hsrhIaxe/BPtXngOg+0aq1asJLjCg3R4tAl6TWHHxp9JyNTTrUsniljdWZMtkfc/X6sHZE9w
      gfK1CeNr9YDsCZakW5IBkPyaDIDk12QAJL8mAyD5NRkAya/JAEh+TQZA8msyAJJfkwGQ/JoM
      gOTXZAAkvyYDIPm1PANw8cAG2nXoxJtvvsmUb1egunIZO6QPvV7rwdio7/njOlJBzLrveaXH
      a7z6Wh8uXM3hWsJRer7yEi+/9BK//BpX8JVIUn7kdXftbYunielLdnsex21fJAZPWiCE0MTA
      VzqL45dtQgghNGe2eOWFl0Rarksc3PCtGDppofhsaA+x9XiKcKSfFZ2e/4/nNW7cKd6X+Nqd
      1X2tHiHyead4RWdg9+q5HPzlS57s3pegc+eoVaM9oKNKlQokXr5GrTIBOHOzcAQGEWI1UqFG
      HTJ/Xk9WUjbdq5TGbC6JXlyWPcGFiK/VA/nsCW77XD/aPa/DfvU8/+r7ESNfacz+lBRAkJKS
      QrOiQQCYzAEY7S7sqiDjchKG4qUIdRpJuWonrGQ2LmcReZ/gQsbX6oF89AT/NH8GJy87yb1y
      gYeaR1K/7ePM7vMOH1/ex++66tSLCGT4G/15b84Mnny4Av8dPY70C3G88f4USl57gLEjB1Eh
      WOHxF3sUWFGSdDf+oidYIeH8eVSDlYgK5TDoddizM0hISuGBSpWxmnQknE2gbKUIDELj4oVz
      mIuWIqxUMRCCqylJZDigYoWy7i0AsiWyMPC1ekD2BBcoX5swvlYPyJ5gSbolGQDJr8kASH5N
      BkDyazIAkl+TAZD8mgyA5NdkACS/JgMg+TUZAMmvyQBIfk0GQPJrfxkAoamcPH6Yq5m5ANgy
      0zhy5Bi5TvX/LKdw5uRxfr+cdv0bgsu/nycu/gKajzXASL7jL68GPbF7Ba8PHMPrE77lpeZh
      vP6fd2jQuAEHTqfx1eyJmHUAgm8mjSIupyhXTh+i138nUzJtL+O/3kTlYgrF6nVmSI+nAHk1
      aGHga/XA7WvKs0rNkcHMBZt5541uZANHtq2i1uOvMbjXE3zQ/18cPJ9O00rFUO0ZbDqQzFcL
      JnD54Fo+/X4lZVJ2MOyjBTxUIoeOz73F4FefBEAIgaZpBVKkt/haTb5WD9y+pjwCIFg5fxZt
      uvclMP4nsoHUlDTKhDUEdJQsXZrMbBtQDMVpR7EYsRh0BJcKRc04QMpVjVLFLehMJkymHAQg
      NA0hhM/1BPtaTb5WD9y+ptsHQLVz4Og5kvdGkXhqP7agC3w0qC0b98XB0004cyaBDmElADAH
      FMWSk026XSHhxFGKVapKWEA8J06nULJcNpohzKd7goUQPlWTr9UDt6/pb3WEbVs8lZSw9jzf
      qiqfjh7KqUuZVGvWiRF9uvLKY92YumE1CVuXE7VgLTpTESZ8NomiuRcYPGICDlWj16CxtGtU
      FZDHAIWBr9UDsiWyQPnahPG1ekC2RErSLckASH5NBkDyazIAkl+TAZD8mgyA5NdkACS/JgMg
      +TUZAMmvyQBIfk0GQPJrMgCSX5MBkPxanpf8Xb5wijW/bEYxBdOla1fCigcRd2A3G3cf4omu
      L1C9QmnPsraMFJb9uIzgB+rSqX1LDMLFhtXLuJhl4MXnuxEcYCrwYiTpTuW5Bbhw7jx1m0ZS
      s4yOoeMmk/77EUZP/Z7IFo0Y8fZbpDuvX0ktFD4Z9R5BFetzettCfthykM2Lo4g+6yLCeo1h
      H825F7VI0h3LcwvQtFUrVixdwd59e3ii/fMcit5M5NP/okGjZjStHsjhs1d4pGZpFFs6J9ON
      jH6sOWkVXIz+cjPByTH0/WIZlYs6iPr+VYTojyZvk1oo+Fo9kM/bpKIzULZ8ecpfOkv8mbOE
      BiuYg8wAmIxGlOsvKjQNjHr06NCbTAjFhVPRYTLp0OkM6PQq6HSeRhhfa4gB37utqK/VA7eu
      Kc9doLi4k9Rt2pIXn+vKwV9/o1bTpuzeshFbTjqxx5KpFVGSg7/FogWGUErNIC4xjZ0bNlDz
      4Ydp1rQSv2yO5fejuwgKfRBdgZUlSfmXZ0vkjnU/sGL9LvQBxen5n37UrRLGpuXzWbVtP117
      9OWxh6vx2agJvPHhBzgTjjMlag4hEfV4p18vTGoWn0+eREKmnoFD3yWidFFAtkQWBr5WD8ie
      4ALlaxPG1+oB2RMsSbckAyD5NRkAya/JAEh+TQZA8msyAJJfkwGQ/JoMgOTXZAAkvyYDIPk1
      GQDJr8kASH5NBkDya3kGwJmbzaY1y/hq/iKSr2WDEJw9tpd5877hfPK1m5a1Z6ex9Ptv2RAd
      iyoEQnOx45eVLFy6mmyHUpA1SFK+5RmAXzevItkRQJWSMGjkp6QnHWfYhNnUqhnBkP79yXTd
      6AlWmThqKM6i5YldOYel24+wfdksft6fTFFbPCM+nXcvapGkO5bnRd+RnV4iEvh17XcEBQdz
      aMdGWnZ+mZat2rBz1XccOnuVyBqlUGzpHLuqZ/jT7UirauD9rzcScjmGNz9fStWiuXz5zGsI
      8absCS4kfK0eyGdPsKbkMn38KM65Qpkydgi/LZpCQIkAACwWCy7F5V5OU8FowIAOo9WKcDqw
      O3RYLTp0ejM6vSJ7ggsZX6sH8tETvOarieSUb0vUhOEEW03UadKY/+3Ygt2Wyb5jl6jxQEmO
      HzoCgSGUUDI4k5xOzJYtVGvchKaNK7B520Euxf1KYKnasidYui/l2RK5cOYEth64gMmgo0zl
      Bnww9A3WL57Lul1H6dj9dTo+8iAThrxP/0kTyI0/xNSZX1GkbG2GvPMmFlcGUydNJDFLx1tD
      h1E1vBggWyILA1+rB2RPcIHytQnja/WA7AmWpFuSAZD8mgyA5NdkACS/JgMg+TUZAMmvyQBI
      fk0GQPJrMgCSX5MBkPyaDIDk12QAJL8mAyD5tTwDoKkKsdvXMGXOQgCEprJ64Rf07dufn6MP
      8OfLSBNPHWDowAGMnTiLbKeKKyeNTz8YxsAhIziTlF6QNUhSvuUZgJP7d7Br3wF27j4AwKVj
      21m+L42pkz9mydQPSMpyN7sL1cGEcZ/yxvDxNCyexqzFW1g8azxlmv2L4W88xagPJhV8JZKU
      D3le9F2rSTsiHijN7kPzATgWu5cWj7bDGhhMozrhnExIpVydcFy2DK4aQ6gaVoyS7dqxetpW
      LiYn8N5b9Qm3KtiuTEETAiF7ggsFX6sH8nuf4P/DYjWTa88FwOFwYDKaANDrDaCoqAgUux2d
      2YLVomF3CITZidCM6HQ69LInuNDwtXrg1jXlWWVqUgLxJ06SnpbKkROnqPtIe2a8N40m5QWx
      Z130q1yMH+Z+zdOv96BOSY2lP2/h3PbFtH36bUJTTMyZOZfIcrlUavSY7AmW7kt5tkQeidnK
      roMnATCHhNLzxa5cPHmALf87zGOdulIxLJg1P66k7XPdMNjSWb1qFcEV6vBYZGP0QmHnpnUk
      ZOp4pvNTBFncWZMtkfc/X6sHZE9wgfK1CeNr9YDsCZakW5IBkPyaDIDk12QAJL8mAyD5NRkA
      ya/JAEh+TQZA8mt3FAChKSz5cgp93uzDjxtibroc+vzRGN4Z0I+R4yaTkavgyLzM2OGD6P/2
      EI5dSP2Hhy1J/4w7CkDi4S1sPK0yffpk1s39iN8z3TfIEKqdjz+azlvvf8qjEQozf9jEos8n
      ULV9b8YMfJ4xYz8rkMFL0t26owAc33eAh1tGYrEGUb92OU4lXAHAZcsk3RJCxdJFafTIo5w7
      uI99B5N4tFUdSldpjCP9JL51AbTkK+4oAIFBAWTbbADYbDasFrP7RQwGcCqoCJw5OeitgQRZ
      BTk2DaHZ0VSzvBpUui/d0RVP9Vo/zrSBH1OneDb7EuDtisF8PW0mz7/9JvXD9HzzwyoSdv9E
      h+7DCU0NYMbkaTQva6d68ycKavySdFfu7GpQIUg6f4Lo347xaIcnCS8RwJafN9Ci05MYHTls
      3vALRcvXokXD2uiExv6Y7VzM1PHEY49iNbmvAJVXg97/fK0ekJdDFyhfmzC+Vg/cvqZ7VqUQ
      wnOfYF/ja3X5Wj1w+5ruWQB0Pn6fYF+rydfqgVvXdM/PBOv1vnfy2ddq0uv1KA4b6dm53h7K
      P+Z279E9f+d0uj8+EN27eSldnu7EpHnLEUJwfNdKfthx7F4PKZ8EC6PG0vvtkcTuXE+3Lp0Z
      OekrtEJ8wiP+2F4WL17MkiVLmDNlHP1GTGDX/uPeHtZdmb9wAYomuHQqlm6dO9K91wAuZzk8
      z3t11fXdss18/cNilBPrWLn7BI6cDDJyHH/9g/eD3GS2xDkY3qM1w8Z/w9zvF2NK3c/FdKe3
      R5Zve7auYsm6nbhUDSE0VE2DQn4GJ/bAfoQQrFiyjMET5zKw60P8uCnW87xXA1AyQEem08jQ
      cR/z07TRbPqtsKz9AZ2OwMAgqtRuSOPIZpQsEkBgoAVV1bw9snx7sd9oej9Zn737DlEuohJ1
      m7WhVcNa3h7WXdFlJTN9xix2nEqiYmhJigQF3bQXYhgzZswYbw2uWuVypGQJKpQtS9vWzTl4
      4DD1mrSkYmgxbw3p7zMGoldtVK1Vl9bNGmPQCY4cPcujj7bAWEhXmjq9geoPNaJVkwdZu2IZ
      oTUa07B6BW8P6640afwwQWY9IaXK0rhBXS4kXKRZi5YEB7h/qds9Pw+Ql9N7fuG4Vpkuzap7
      eyj58uPCL2n25Cs8UDLA20O5a0IIRFYSU5bHMLTXc94ezj/myunfWHMaXnvqYeAefgx6KysW
      fMHhsymex8nxh6j3r/96cUR3wJHB1Okzycx1eb4VE7uHuo919+Kg7s6h3RtYufnXP75hv8YZ
      HvDegP4BG39aQMyRs57HWclnKPrwS57HXg2A3nYFa/l6dG5RA4ATuy2k/MXP3DfMQSSePMLj
      /xlB+WD35jQ3q3D3PZQItnD+qsp7fa+HOOt3Jq8pRMdltxAkMsgtUpGeTzUFICVuF9sz/nje
      qwHo2PMtrLuOUquW+0ArwJnKGa24N4f09+mMDB89kjPZwdSqFQHAI5GRBFsL7yUE5R+M5OWn
      7FSuXhOLQQc5JWiWoHh7WHelxTNvkL4+2jPHwgKcXLnwx16/d48BhCDlUgIXk1LQm6xUq1GT
      IlaT14Zzp4RQOXf6JFczcggsWpwa1atg1BfSI+DrcjKucjr+PIrQUaFiVcqUDC7kH4RCWkoi
      5xIuoTMYqVK9FiFBFs9zXl1dbVr8OfPWHqRB3ZrYM69w+OQloubOoXzxwnAQqTJxWD/O2YtQ
      NSKc5IR4MgzhzPzsfcyF9MRw4on/8faoKTzUsCFWvcr+vfvoPXwSjzet5u2h5VvshoV8/NVG
      Gjd6EM2eyd6Dp/nk8znULHf9k0bhRQP69BU2VXM/0DSxc9kM8c2mw94c0t+XeUH0HvKR0DT3
      +DVNEx+NHihOp9i8PLD8mz/1A7H9eLLnsS3xsBgwboYXR3T3hgzoL9LsiufxyZ1LxCcLN3se
      e3UL8GjdcrwzaATNGtXBkZnK9p17+TCqpzeH9PcFhRFmi2P0+M+oUSmcywmniGKoHDoAAAG/
      SURBVEsxUba41dsjy7cWLZsz6sPhHG8TSYBe4ded22jX4z1vD+uuPNGiFoMGDiWyWX00exY7
      tkUzcMIMz/NePQYQmsrZk0fZe+Ao1mJlaNGiOaWLFfHWcO6Y4szl0L49nDhzkbKVqtOsSQMC
      LYXnGOb/IwRXkhOIidmDTTXSsGkzqj4QdtOZ00JHaCTEx7Fn70F0AcVo0bIl4aVCPE97dW91
      05JZ/GfAYGJOXaXjE4+RuOcn5qzf780h/X1CZcrogQwbPQF7UDnatGzK3GljOZmc7e2R5Vvi
      iRh69uzN10s30vqJjlQLyaXfuM+9Pay7sueXH/h3n7fYGBvPk08+jvj9V8Z9+4vnea8GYHX0
      cdZs3ET9gIvMW7Xbffbxvjkv/ReyEzmlVuKXtT9x6Oe57D+b6h6/t8d1FzZv2MCwqO/5+K1O
      jBwzGUWAVmjekFtbsu5/LFu7gU61TUyb/zMg+PO75NUAVCiqI/5yDj0Gf8DhpVP5esVWbw7n
      zgSWgKsJqKYijBk7kvGD3iTmyDlvj+quVI0I5/jxM9Ro3plWoekMHjMdh6twd4ZVL23h6IVr
      dOo5kKy9S5kyf9VNz/8/4d7o9oiSRKQAAAAASUVORK5CYII=
    </thumbnail>
    <thumbnail height='192' name='UN' width='192'>
      iVBORw0KGgoAAAANSUhEUgAAAMAAAADACAYAAABS3GwHAAAACXBIWXMAABYlAAAWJQFJUiTw
      AAAgAElEQVR4nO2dd3zN1//Hn3fkZg8iYgQRoyi1RbVV42u2qkNRewelZlCU2LtUa4da/aJU
      a89YtXeQBEESRCSRRHbu+pzfH/lJ+bbk5oaM3s/z8eijcvN5fd7vez/3lXPO55zz/iiEEAIZ
      GQtFmd8JyMjkJ2YZQJIkswMajcZCpS1s+Vqa1mg0Ym4nxmg0mmeA3PSaCpu2sOVradrcxpS7
      QDIWjfrZP4SQ+H7KKG5HpZEUHYFjjXYsHP4xo32/I1VvpG23b+jUyhtFfmYrI/OaUfz9LpBg
      2jfdaNR/Ho/3L0BZvx9fervRqdswNmzegI0qs++kUqnMCljYtIUtX0vT5jam+n9ffHr/GoFJ
      xZlQoxSTf4yjQzcP1LYOONhrydAZsLHNlOSmz1aYtIUtX0vT5jam+n9eYcPKFXQdMAwlUNLN
      hpgnKQg3JempSqzUKpRKJUIIs11X2LSFLV9L0wohUCqVKBQ575z/zQApsXf5M0xig3dlANp3
      7c7oWRM5XcaJKh98goO1eW9ORqag8sIYQJuWSFyKkVLFi2Yd8DQ2ipgkLV7ly6FWZrosN/0u
      g8GAWv23nleB1Ra2fC1NazAYUKlUZrUABoPhxRbA2s6ZUnYvHuTiVhIXtxyfW0amUCDPA8hY
      NLIBZCwa2QAyFo1sABmLRjaAjEUjG0DGopENIGPRyAaQsWhkA8hYNLIBZCwa2QAyFo1sABmL
      RjaAjEUjG0DGopENIGPRPGcAQdDZQwwZPJChw0cRnQoRQWf4euAAhoz8lsj41PzLUkbmDfFX
      WRRDCnMXb2ThqpU4qIworAyMmLuQYXP8Sb2+g++Xb2HB+D75mauMzGsnywDaR8FcvPOQKWNH
      EhEZzYx584jVOlOuuCP6d7yJ3L4cSZIQQuS6HJ25yKURZe3rjpllAJWdA1Wrv8uin6Zzeedy
      /jhyHiuRgcEI2rQkrFT2KJV/9ZjM3RMMmL1vNL+0hS1fS9OauycYnmsB1K5VKCsF89OaX7h5
      /AhfjFqAe9x55v24Eu3dU7RqP9ysADIyBZkXqkIY9emc+fMkrp7VqOpVGoSRS2f+ROFShtrV
      KmSVRZSrQsjagqLNaVWIK1euMGzYMDw8PGjWrNk/lUbMHtkAsragaHNqgHbt2tGvXz/KlClD
      tWrV/l4aUUbm30xQUBAXL15k7969aDQa2QAylkW5cuXo1asXRYoUoU2bNrIBZCyLESNG4OPj
      g5OTE507d5bHAAUxpqzNmS4nYwAhBImJiRgMBpydneUWQMayUCgUuLi4AJnmkRfDyVg0sgFk
      LBrZADIWjWwAGYtGNoCMRSMbQMaikQ0gY9HIBpCxaGQDyFg0sgFkLJrnlkIIMtLT0OoMANg7
      OKJWKkhLSwWVFbY21pi36UxGpuDylwEETBzQkbRi1bC3UtJv5HdEnd7Ez3svYUxLYvDEuTSq
      5pGPqcrIvH7+KouCIErrwKrv52GnAKQM5mw9wverN5B+9ziT1/yXRvPH5GOqMjKvn+daAAPl
      S9gzwqcfcckGvp8/nSTJAQcbNTbu5UhP2yOXRZG1BU772sqiIBRMWuiPRqVk648TOHAhAidl
      MsnpBtIeh2FnX1IuiyJrC6T2tZRFEanRjBg3E5VaSVRMMguW1qGqqjXDB/tg1KUzwm+BWQFk
      ZAoyz+0IE0hGI3qDEZXaCrVKCUKg1+tBqUStVstlUWRtgdPmdEfY32L+9aMCpUqNter5lxRY
      aTQ5PrGMTGFBngiTsWhkA8hYNLIBZCwa2QAyFo1sABmLRjaAjEUjG0DGopENIGPRyKURZf7V
      nD9/nn379qFWq+natSulS5fm559/Jioqiq+++ko2gMy/m9jYWD7//HNu3brFN998Q5s2bbh3
      7x4ff/wx3bt3l7tAMv9uGjduzIkTJ/D396dLly5ERERQvXp1GjVqhL29vdwCyPy7sba2pmHD
      hkRHR3P27FlGjBiBr68vx48f5+7du3ILIGM+iYmJtG/fnt69e9O0aVPu3LnD2rVr+eijj2jW
      rBkhISFZx0qSxObNm6lVqxbh4eHo9Xo+++wzevXqRZMmTV449nUhhODw4cOULVuWVq1ace3a
      NaysrJgzZw79+/enTJkycgsgYz4ODg5s27YNvV7PiBEjuHbtGosWLeLUqVOcPXuWmTNnsmHD
      BgCSkpJIS0tDo9Fk7sRSq9m8eTOSJDFhwgQuX75MjRo1XnuOycnJTJkyBWtra5YtW4bBYOCH
      H37AysqK9evXgzADg8FgjkwIIYRery9U2sKWb15rDx06JNq0aSMaNmwo4uPjRcuWLYW/v79Y
      tWqVaNCgwd+Ob9Sokbhz544QQohTp06Jdu3aiTp16oiYmBiz85UkyWzt37pAUeEh7Dr8JwCS
      UcepIwc4cyUEycw9wDL/XoQQNG/enB07dvDRRx+xfv16Nm7ciEajITY2Fk9Pz1dq3333XX77
      7Td69uzJsmXL8i7x53jBAEZtMvPmzWf+gkWAYNWssRwPiWL/unms33cxXxKUKbjcvXuXnj17
      snjxYgICAqhSpQpbtmwhMjKSAwcOMHz4cAIDA5kwYQJRUVEsXryYqKgo1q1bx/79+7O0u3fv
      5p133smX9/DClsgDv/xATNG67F67lC2/rKRb18Gs2LiejMjLDJ//O+t/nIYkSRiNxhc2yOeE
      3GynzA9tYcs3r7X3798nJSUFFxcX3N3dSUxM5PHjx7i6uuLu7k5aWhpPnjzBzc2NsLCwLF2p
      UqVITk4mOTkZJycnSpYsmS/XJ2sQrH36gM3H77Pw+x784W9Em56OXmGDSgXWto4YjOkAKJVK
      hBBmBy1s2sKWb15ry5cvn/Vvg8GAm5sbbm5uWa85Ojri6OgI8LdBrqur67OoGPQ6866PJKFS
      KkCR8z/IQnrOAI/CwnGxF0z5bjLXrwey+cBV3G2SCItKJPX6aTzKvZO18VihUJhdhqKwaQtb
      voVRa7h3Au3JRUjlG4MyZzcmjTHB6JVKVMWq5Dxu1NW/DFC+dmMW1m4M6HB2nk3PDi1pXqMo
      82aOA/vijBv/bY4DyMiYgjH2Fqg0KJxL59gAitRYFBq7TG0OUSY9kh+UXRBjWpJWaFNI+7UH
      Vm3moynmlfOYej0qtdq8lkevl2eCZfIXfchOVKVqo3QuY94JzOyuPdPKBpDJN4Q+Hf2N7Wjq
      9szdFzkXyAaQyTf0QX+gKlUbxSv++p85c4YBAwbQt29fAgMDiYqKYtiwYQwcOJDbt2+/cGxi
      YiJ+fn6cOXMGIQQbN26kf//++Pj4cOvWrX88v7wWSCZfELo09Nd/xbb9klf2311cXPDz88Ng
      MLB48WISEhJo3749xYoVY8iQIezatStrPOrn58fVq1epVq0aDRs2pEqVKrRv3549e/Ywb948
      /P39/3Z+uQWQyRf0ITtQedRH6VTqlcdVqFCBZcuW8fnnn9O6dWu0Wi2SJFGxYkViY2NJSkrK
      OnbhwoVZM8oKhYIyZcrg6+vLjBkzGDp06D+eXzaATJ4jtCnor29DU6dHtsdaWVkxbtw4Zs2a
      xcmTJ5k5cyaHDh1i4sSJ6PV6rKysXqp1c3Nj1qxZ9OvXj6VLl/7jMbIBZPIUIUTmnZ8yDVE6
      Z//IrU2bNmX16dPT04mJiaFz5854eXnRrFkzbGxsWLJkCVqtlpCQEOLi4njw4AEPHz5k0aJF
      hIaGolarSU1N/cfzywaQyVt0KeivbUVTu6tJh9euXZubN29y69YtRo4cSbFixQgMDMTDw4M5
      c+YAYGNjg8Fg4MSJEzRo0AArKytCQ0OpWbMmZ8+excbG5qUtgDwRVgBj/pu12os/I1KisWky
      7rXEze3zAeQWQCbPkBLCMdzej3WjIfmdShayAWTyBCEEukvrsHqnEwqNQ36nk4VsAJk8QYq/
      hzEmGKsqH+V3Ki8gG0DmjZP51/9nNLW6oFBb53c6LyAbQOaNI55GIMXcRF2pVX6n8jdkA8i8
      UYQQaC+sRlOnOworm/xO52/IBpB5o0jx95BiQlC/1Ta/U/lHsm68ShkxjBw6kQyVgjS9FQsW
      L+LJtYPMXLoZVNZMmjWfSiWd8zNXmUKGEALdhVVoandDoXr5koX8JKsFUGhcWbBiBT8t/oG3
      nJK4ERHN9z+uZe4Sf/wGt+P7JevzM0+ZQogUdwcp7h7qt9rkdyovJasFUChVXD74GwtXrkVR
      oh6+nrYsNTpT1EGDk2dVnsYfQ5IkhBAYjUbMmEAGMmeRzSU/tIUt3wKjFQLteX9U73TGiAoM
      hjcSN7f5ZhlACEG9Fl+woWk7fp47ju2n72GrSENnkEhPfIJG7fxCLSBzl0IAZk+155e2oOcr
      hODYsWNs3boVOzs7Ro0ahbu7O4sWLeLWrVu0aNGCDh06ZB27Z88edu3aRePGjenSpQunTp1i
      48aNVKxYkcGDB2Ntbf6tymc5G+PvQdxtrFtMQWHi+zD3szJ3KQQ81wIkhF9m/tp9lC7uwtlr
      9xnW2ZNPm1Zj4uTp6KNv0nGAn1kBZN48kiQRFBTExIkT2bJlCz/99BMlS5YkLi6OhQsXcv/+
      /axjo6KimDp1Kjt37sx6Ysr48ePZunUrc+bMYf369QwcODBX+Qgh0J1fhaZ+vwJ55+d5sgxQ
      xLMO3/R3JToukY5deuJWxJF6Xt9S585tFHZFKVu6eH7mKfMKVCoVQ4YM4dGjR+zZs4ehQ4fi
      7++PUqmkR48etGrViipVMuvmXLx4kUaNGlGiRAlatGjBqVOnkCQJa2trmjdvzrZt23JtACkm
      GOnJbdQtp7+Ot/dG+WsMoFBQwsOTEs8v0VYo8ayU84JDMnmLEIKTJ08yevRoZs6cSePGjfH3
      98fPzw8vLy+8vb3p378/kGmWZ/1mg8FAiRIlGD58OL6+vsTHx+Pu7p7LXCR0F1ajqdcHhdL8
      bnJeIc8D/AvQ6XQMHz6cmTNnUrFiRRISEvjoo49YsmQJFy9exN3dnYSEBLZs2ULDhg05c+YM
      Z8+eZd++fTRu3BgXFxfGjBmDUqnks88+y1UuUkwIUuJD1BX/85re3ZtF3hT/L0AIQZcuXTh3
      7hznzp2jVq1a9O/fHwcHBy5evMi6deuQJInU1FSKFCnC8uXLOXjwIDNmzKBy5cqEhITw+++/
      4+PjQ/PmzXOVi+7CajR1exa4NT8vQ94QUwBjFlatNioIw5Ep2HXeiEKlyZO4ud0QI7cAMllI
      afHozy6DCs1QWDvmSCv0qRj+XJi55ieHX/78RDaATBYiKRLD9a2IhDBQ2+ZMrE9Fir9r0kb3
      goRsAJksREYiqor/wbbtXBQ5rLcvhIQhLRGlncsbyu7NIN8FkgEyB9KGO4dReH6Y4y8/gEKh
      RGHtaPaMbH4hG0AmE0mPMfIKqlJ18juTPEXuAskAIMXdReFQHKVD7mb89Xo9J06cIDY2liZN
      mlCiRAni4uI4fPgwTk5OtGzZMusOok6nY9++fdja2vLhhx8CcOTIEVJSUmjbti02Nm9+GYVs
      ABkADHePoPZqkusy5du3bycoKIiqVavSvn17Dhw4QIcOHRgwYADh4eHodDpsbTMH2BMmTMDG
      xoaoqCiCg4MxGo1ERERQqlQpduzYwdq1a994l0o2gEzmADbsBDatZ5Hbp0F/8cUXdOrUiZMn
      T6JWqzl9+jSSJHHx4kWqVKmSVctTCMHevXu5dOkSERERDBkyBBcXF8aNG0f16tVp2rQpT58+
      pUiRIrl/g69AHgPIIJKiQAiURcpnf7AJzJw5k6lTp7Jp0yYSExMpXbo0vr6+7Nmzh2PHjgGZ
      K1j1ej3W1tY4ODiQnp7OwIEDGTZsGL179yYyMhJDNnsIXgdyCyCDIfxP1OUbv5buxubNm7l5
      8ya7d+9Go9GQnJzMihUrsLe3x83NDYPBQEREBMWLF6dChQpcuHCBsLAwqlWrRt26dTlw4AA3
      b94kPj6eokWLvoZ392pkA1g4QggM945h7e3zWs73+PFjDAYDQ4cOxdHRkenTp9O1a1cGDRpE
      uXLlaNq0KWPHjmXw4MHMmzePuXPnolKpmDJlCtevX2f16tUIIVi0aFGuNl2ZirwWqADGzEut
      SH9K2m/9seu8AYXaplDk/L+611YcV5+Ryu2bIUQ9eZr5gpC4H3aHh4+f5HpwJFMwMUReQuVe
      DYW6YO/celP8tSdYSue7UcMoVuFtLp0+ju/8n7l/eAUBt9PQx96h/aAptGlQKT9zlXnNZM7+
      BmTe/rRQ/mpzFBqmLlyBlUow51Egjx7H8Pvh6/y4bgPpEWcYs2QzretPBDI/OHOrQhQ2bWHL
      NydaYdQjxd5E+cHIrOMLes7/pHv+/znVPrclUoUu5RFTpkxCXb4ZbWq6sU7YYW2lROXijk6f
      AJBVGkWSpBwHfBa0MGkLW7450Rof30Dh4A42RbKOL+g5v+6Yz5VF0TFm6GDafzOTlg2qohB6
      nJWJxKfoSIsIwaWIJwqFImvwa+4gWAhRqLSFLd+caA3hx1F7vvfCsQU953/SKZVKswbBLxhA
      ir/Hn0GPMK75ge1rFHQZOIbhQ7oz5ut+CKUV382cn+MAMgWXzNnfP7Ft90N+p5KvZBlA5VqF
      61fP/8+vvdjwXrs8TkkmLxBP76PQ2KF0eflT2i0BeSmEhWIIP4mqjHd+p5HvyAawQISQ/n/1
      Z9P8TiXfkQ1ggYj0BIQ2BWUxeV5HNoAFYnxwHlXJmoWmds+bRDaAhSGEwHD3KKpyjfI7lQKB
      bABLQzIgxd1FXdqy9v6+DNkAFoYxKhClSxkUNvLjrkA2gMVhuHNY7v48h2wAC0JIRoyRl1CX
      /zC/UykwyAawIKT4MBRW9igdc/cMgH8TsgEsCEPYcVQe9fI7jQKFbAALQQgJY9gJ1BVzV///
      34ZsAAtBpMYhDFqUrhXyO5UChWwAC8H44CyqEjUKVe3+vEA2gAWQtfdXvvvzN2QDWAKSHikh
      HFWpmvmdSYHjBQNIRj2nA3ZzPy4NAF3aU7as92fbniPojObtu5TJf4wPL6J0eyvHjz2yBLIM
      IITE0nmTmTxhPKGPUwDB4mljSXfyJPbqHlb8diIf05TJDYa7R1CXaZjfaRRInivFpWDg6Klo
      oyMyf9QncfluBv7TmqOrV5yvZ27i6w6NEUJgNBrNLn/x7CHNhUVb2PL9m1YyYoi8gqq+j0nF
      ZgtEznkY84Unxb9Qmk6SkBRqlApQqayQhB6FUpnVZOSmbqO55fPyS1vY8n1ea4y5jdKuKFaO
      bnkaNy+15pZGhFcVx9U4UcYpjev3okm9coiKVRtQuJ7+JANguHcClUf9/E6jwPLXGEBK5Fsf
      H4IS1GxaNJGdJ64xfuo0dqyazZF7MLr/5/mZp4wZCMmI8cE51BWb5XcqBRa5OnQBjPm6tFJy
      FOm7R2LXcT0KlVWexc1Lrfyk+AJCSkoK586do169ejg7Z2420ev1nDt3joyMDGrWrEmxYsUI
      Cgri8ePHAFSvXh139ze3MtMQcRqV+9smf/ktEXki7DUghGDWrFn07duX4ODgrNdPnDjBkSNH
      CA0NpW3btqSkpDB69Gju3btHXFwcOp3ujeZkCD2MumKLNxbj34DcArwGgoODCQsLy3rU5zOa
      NWtGhQoVOHXqFKVLl0alUnH37l28vb1xdXWlVKlSby4pow6RFImqZI03F+NfgNwC5BIhBH5+
      fkycOPEfx0UXLlzgzz//pEiRIigUCnx9fTl48CBffPEFJ068uclF44PzKN2qoLCye2Mx/g3I
      LUAuiYuLw8nJiR9++IHTp0+j1+upXr06CoWC5ORkPv30Uzp06ECLFi0IDg6mVatWeHh4kJGR
      wfXr1//Warwu9KEHUXvJi9+yQzZALilWrBirV68GYNKkSXzxxRfs3buX4OBg3n77bTZv3pz1
      JPSyZcvi6+sLQHp6OosXL34jOQmjDunxddSNfd/I+f9NyLdBC2DM3Gq1kYEYL6zE7tMleRpX
      vg0q8wJSbAiSo7sZNXgEUvRNJJcyKKwdciiVELf2oJb3/pqEbIA3hPHJbbTbeqHTOKBwLJEz
      sZCQnoSis3dDYZfDh0VLRqQnt7FuMi5nOgtFNsBrRhh16K9uQn99G2rvwWg8G6F0yuHtTiHQ
      PbyE2rU8SjvXHEol9JFXUcubX0zC7DGAQqEgICCABw8e8Omnn77wWPsHDx5w8OBBqlSpQqNG
      jdDpdPz++++oVCratm2Lvb29Wcnmto8ZHBzM+fPnee+996hatWrW71JTU/n9999xcHDg448/
      RqVSERAQwP379/noo49Mmq0VQiDF30V7dCYKhxJYNx6NpHEqVP3pwqh9rQ/Kzgn79u1j2bJl
      qNVqunTpkrU/ID09na5du1K0aFHGjx/PpUuXmDp1KsHBwVy6dIm5c+eavZcgN0RGRjJgwABK
      lixJz549iY6OBjK/uCNGjCA2NjbrPR08eJAff/wRKysrunbtmm2+wqhDf3kdGXtGYVWrCzat
      pqPMaddFJn8QZmAwGET//v3FoUOHhCRJon79+uLx48dCCCFu3Lgh2rVrJyRJEitXrhTTpk0T
      1atXF6mpqeL+/fvivffeE5IkmRNW6PV6s3RCCLF27VoxceJEIUmS+Prrr8XOnTuFEEKkpqYK
      b29vkZycLEJCQkTLli3FwIEDxf79+4UkScLb21s8evTopec1xN0Vqb/2FGn7Jwhj6pPXlq+s
      NV2Xm++T2S2AVqvFxsYGhUKBra0tWq0WyGwB7O3tUSgU2NjYoNPpMBgMaDQarK2t0ev1r828
      Oc3X1tYWhUKBvb096enpwF9Nr0qlwtraGoPB8NL39jzCkIH2gj8Zu0agqdsL21bTc9xfh8wW
      aPHixbi4uBAYGJj1+u7du2nbti2ff/45vXv3xmAw0KZNG3r06IGPjw83btzI9txRUVFUqlSJ
      gQMHvvA5tG7dmt69e+Pt7c3169f5448/8Pb2xsfHh6VLl+b4PRRmzB4E16tXj8OHD+Ph4UFi
      YiKurq4EBgbi5eXFnTt3iI2NJSAggE8++YRbt25x5MgR0tLSeOutt15n/iZTq1Yt/Pz8ePr0
      KWfPnqVXr17cuHEDT09PHBwcuHHjBteuXaNGjRpUrlyZQ4cO4enpSVxcHB4eHi+cyxh7C+3R
      mSiLemHbcR1KWxez84qMjCQgIIBmzV5cs9+qVSs++eQTbty4weDBg9FqtTx8+JAdO3ag0WRf
      20f8/wK9bt26ERUVlfW6RqNh165dpKamMmLECMLCwggODmbQoEH06tXLpG2T/yrMaToMBoNI
      TU0Vvr6+okePHuL06dMiOjpa9O3bV+h0OrFr1y7Rq1cvMWXKFKHX60V4eLjo37+/GDBggAgP
      DzeruXrWZJmLVqsVS5cuFb169RKrV68WkiSJIUOGiDt37oiQkBDRt29fMXjwYBETEyPS0tLE
      mDFjRI8ePcSxY8eyziEZtCLjzDKRsrGD0EecEZLRkKt8JUkSgwcPFkePHhWdOnUSV69efSHf
      iRMnisqVK4sFCxYInU4nOnfuLHr27CmaNm0qHj58+Mq4Fy9eFN27dxdHjx4VPj4+L/w+ICBA
      fPzxx8Lb21vEx8cLf39/0aNHD9GkSROxatWqfOmi5lcX6JUGeHw3UIz65msxeuIMEZOUkfW6
      wfDqC59dUHOQJEkcOnRILFu2TERERLzwu+joaLF8+XKxd+9eIUmS0Ol04tdffxVr1qwRycnJ
      uYr77AM2PLoqUjZ1FekB04WUkWSy9lU8ePBAVKtWTQwYMEBUqFBBDBgwIEuTnp4uhMg0QoMG
      DURERITQ6XRCCCG+++474e/v/8q4ffv2FZ9//rlo166dqFq1qrh8+bIQIvPaGY1GIYQQixcv
      FtOnTxdpaWlCCCHCw8PF+++/b/b1LYwGeHkXSBiYPWMmvSctITXwNxas2Mbs0V1z1doY48Mw
      RoegLJfzEh0XLgcye7ofQwb246vOnQjY9wcaq8yNHt26dqFP1w4s//F7jNpU7oWFE3oziApe
      ngwbOoQV04ciZSQjlXwn5zk/CsQQeQHjwwtYfzAKddnXV17Ew8ODoKAgADp37szgwYPZuHEj
      sbGxWFtbc+XKFaytrSlbtixpaWl06tQJLy8vTp06xfr16195bn9/fwCOHz/Opk2bKFeuHK1b
      t2bBggWMHz+eKlWqcPbsWWbMmMGMGTOIjY0lOjqaVq1aoVRaziLhl88DZCTQuacvazetQh9z
      mwFTVvLLknkIIdDpdEjSPxfKev5+7N9OffYHpBtbURYtn+NEZ2wPwcvdnq/eK8un804zp2sN
      3irlSExSBp0XnePIpA85GPiYvVejuRudwuJetXBzsubj2SfZPaQidhplziekACkpEkXRCiha
      LwTNPy9LeNl7fn7N1Cs/FyApKQl7e3t0Ol1muQ61muTkZABcXFywsrIiNTWV9PR07OzssLP7
      52XOCoUiK+6za6XVarG3tychIYGiRYuSnJyMTqfD2toaR0dHDAYDCQkJKBQKXFxcUKvVWfm+
      7OvxT+/nf+/lZ/eenz/GaDT+o/Fedo5nrz+bBzA1x+eRJOkVg2CVCpXQYTSCQZeGSmmTlaBG
      ozFrMZx4/xsM73REXaxCjicuRPC3ONWujX3Hjjhs/wxlq8nY16qF+sEDHLb3wr77dpxKBSCe
      bkIY7+Lc0R9HV1dUq5th03E9NrY2WBUtm+Oc9XHhqKxtUTrkfOtiTiZ3/ndy0GAw4Orq+spj
      TIn7vMbRMbMynIPD3438bBunpU2EvTyilSMNqzrj/8tvZNwK4MOWPXIc4H9RWDugKOJpVrL1
      69dn7969fPDBB4SFhVG+fHkuXbpEtWrVSEhIIDw8nAMHDlCnTh2cnZ05ePAgVatWxcXFBceS
      FV/aYmWbs7MHylzUupEp2LxyKYRBl86RA3tRFilH00Z1USn/aq7yejm0wWBg1qxZhIWF0blz
      Zxo3bsywYcOYPXs2t27dYuXKlbi7u+Pn50dycjIzZswgJSWFMWPGUKlSJYtaDjUEzT8AABDN
      SURBVG1J2ty2APJ+gAIYU9bmTJcva4FkZP4NyAaQsWhkA8hYNGZ12My9o/JMa25J6/zQFrZ8
      LU377Ltozhjg1fMAr0CpVOaqPHph0xa2fC1Nq1QqzS6PblYXyNypciEkJEkye0PMs7harTbH
      5zA359wsC1AqlWjTkklO+/ty6jcdV6/XIZnxOec2riQZ8zauEBjN7JEon3veRY4wx237Ni3l
      i8870KdPHz7//Av+u/cUOf2YnsWdPW82abrs37SkT2eGrw+ffdmVa2GxAEyaMcOkWLER1+jZ
      pTO/HjjN9NH9af9FJ27cTzBJe+PSSTZv3syWLVv4ftpYRk//gQtB90zSbtr8C2k6I0/CA/my
      /cd07Nafh08zTNIe/WMzj1MN/LZyNl169KZHn8E8jE83STtu0FdMmrOExwkpJh3/PBcOb6Xj
      l53Zun07XTt3pEuf4TzNMG1Z9cNbF+nX4yvatmjOJ1925ZddJzDFPxlJMXw7tB9fde1Oj25d
      6NZ3COExSTnKW6FQ5NEgOPU+vxyJYMPmzaxbt45NG9dwcuc6EtKy/5B0TyPo1qkTPXr0yPpv
      y/4zCBPsE3/vIvFFG7Lq+wlM+9aXp+lGomNjTUp5z7ZtdPOdwY2di3Cq+SUrpw5k/dZdJmkD
      dvyXPScuYZREZqsnBKY+XeRK4BX0Rok9v22j3+Qf+a7Xh2zYedwk7e9HTuOiTmP/1Wg2bNjA
      2K6N2HLwnEnaeHVR/vNOcUYO6IHvpNncexRnciv7y/bDLFuzil/XrmHB6v/S/YMSHLocnr1Q
      MjBv/k+MnvkjK2aP4P2PviL08FquRiZnK92/ZQ1vtxvEf/+7kY0b/8u0wZ+wePUWk/IN2ObP
      V1260qNHjzwygNoOKekxoXcjiImJ4V5oCClasFJl/62wcipN+VLFmDz/J/z9/fH396dlw6rZ
      6gCsnYqiT3pCUY9qjO7RlJFjJhOdkGqSVqlU4+ToRO163tTxroujkxN6g2m72YZMnM9HdTy4
      fO0mHmXLUb9Ja+pX8zJJq0iJZcmSpRy+HoZnKTccHOxNbnGbVnXnh/V7sFXoCb0dwi+/HaRa
      RdPWPylUVjRu8yWbtm7jqxa1mDHma3afvWWS1lZpJDgkBJ1Wy92wCO4/eoKTnbVJWrW1NSok
      wu6FIyk1NKhdiQcm/CUvUsSZWzeuE/noMY8fP+La9SBcXEzbmPRO7ZqUruzNqlX+qPz8/PxM
      UuUGtR21q5Rkw9q1bN+xm9sPnjBo+GjKumVfMEqhUFKzRlUktR1FnexQqVRorDSU9yyftTTj
      ZWgcXNEYkilRzovyVWpR2i6DqGQFLT98N9u47sVdSDVq+LBJM8oUc+Bu0GWKe9Wlokf22x6V
      Kiuq12lIvWrl2P3HH1So04RqZYtlqwOoU7cBTrZqHF3cqV+nJg/Dw2nQqDFF7LPfBValjjeJ
      YdcJj4zkcmAwzb/oR6t338YU/yQkJFCzRg1QKClZriKffPoZnu5FUKuzH5hWf8uT7X8cYOjY
      Mexc/QNat5p0a9c42+uDQslb5dxYOH8BN+PUjBjUHaMOatashq361X+by1auQXL4Zdat/4VD
      R09g7V6Nr3t/iSYbHYB9kZKUcrXDvWTJvKsLpNWmk5KaihASKcnJaLV6BNn3DIQQPIwIZdW6
      mSSl63AsWoL+Q4ZhZcIbBSUuNgZGfz2AVK0eZ7fSDPpmhEn5FvOowL6VS/jxYjASCqrU+YBh
      g1qbpNWnJ7Jm6Y+cuXYbCQVOgefRelfC2oScHR1suXDyGJduhnH86GHqNP6IQY1tTYqrS0si
      ODiE+KdJoEgl4uEjjFIdlCa0tB1af8is78ZwM+IxCpUVH7btSPcvWpoU187RGdLjmDttGgq1
      hhYflkdlYqvlVKQYrs72hEXdw3fYENp26Ekt6+xNp1Tb8GnXAXzadUDmCymPmf/Ldkb36Zh9
      UIWS6u/8/94Qs7bS5JSMaNGpYy9xM+yhyNBmiLCQK6J7z74iMT37nUfap+Hiq64+IvR+lMjI
      yBCh18+Lr3r5iAy9MVtt0qMbolufYeJeZLTIyEgXN6+cEp36DDEp5R3+c8Rc/+0iITlFpCQl
      iJ1r5oppq3aYpN24aLJY8t+9IjElTSQnxoutS/zEvF8CTNIun+4r1u44KpJS00TS0ydi7bxx
      YtkfZ0zSzvt2iNh66IxITksXSQkx4qcpw8XGw4EmaaeNHCB2Hr8oUtLSxdMnUWLuuEHij7Oh
      JmknDukj9p++KlLTM0RczEPhN6yPCLgemb1Q0ovRPr3EkQvXRVpGhoiNui/G+HQT58ISspUG
      njog/Pz8/vrv2+Gii+8ck/K9cHRXli5vWgCDDoWdCx6lSmCtUVGyrCc2VmCQsh9kCX0GakdX
      Spdww9pKRely5bFSSibdKTBo07FxcadU8WJYq5V4eHqhEKb141NS0ylbvTzO9vYoFIIKXuU4
      ddW0OyQpaVo8vcrjaGeLQmFDRa+yXIvIfmAHkJyhp2r5TC3Y4OVZmrOppo1bkjP0VPAqj4Ot
      DcLGmvJl3LmfmmaSNlUnUaG8J/a2Ngib4pQrVYyUNNPuPqUZBF6e5bCzscZW446HexFS0k24
      9StAKynxKlcOW2trrN1KUKqYI6kZ2V8jV2drwmL1jP36/3cpJj9i/s6rJuXrYqcgMsWKEX0+
      M281aM4RHN+5kR/XbCMlQ4utgzO9h46lXeM62fZPhZA4tG0NKzbuJFWrw86pKANHTqCFd/Z9
      WyGM7Nq4nLVb95Om02Pv4sY3YyfxYe1K2WackRTD7KlTuBB0DwkFnlXrMXXqBNwcsh/cpcY/
      YuYUP67ceoBQKKj4TiOmT/kWZ5vsm/bk2AimTJ5C8L1HCIWStxs0Y/L4ETia0C14GnWXSd/5
      EfowFpQqan/QhomjBmOnyb7rFRsRzCS/GYRHxaFQqfFu/iljv+mDjQndtsjQK0yZNpcHMQko
      1FZ80KYTowZ2RZNt10sQfuMsU2ctIiouEaWVhmbtuzO8T4dsxw9CGAk4cIj3/9MKG7UC0mLx
      33OBfl+2zTZfIQwc3HeY5q1b5ZUBQDLquRd6m4TkNBxcilG5gmf2g6RnWoOOO7dvkZiagVNR
      dyp6lTG5j2nUZxB66zbJ6TpcipWggmdplCZqU57GEnrvPkaUlCtfkWJFHE1+VnJSfDR3wh4g
      FCo8K1TG1dn0cpBPY6O4dz8SoVTjVfEtijiaNgYAiI9+SNiDzH58xcpVcLI37W4MQhD7+AH3
      I2NQqjVUfKsKjrbZD7yfaaMfRfAgKha1xpZKld/C3sbEB/MJQdSDMCKj41Db2PNW5crYWpvW
      MUlNiiP0TjgGoaCMZwWKuzqbfH2eXds8GgQbmDy0DwnWJfH0KE7k3RAMRd9m4dSRZPcHRjKk
      M3ZQH7TOnpQtUZT7oUFoyjZk7viBZOcfQ0YiIwcNQOVWkdLFXQi7GUiRai2ZPjL73W3hV48w
      cupyatWtjRU6Ll28wpDJi2hSyzNb7c0zu/l2/i/UrVcLpSGdCxevMG7uCrzfyr5KdODRrUxZ
      uoO6dd8BXQoXLwfht3AFNctnfxfp/N51zF53hHp13kbKSOLi1VBm/7SCKqWzvz14bPsKlvx2
      njq1qqJPiedK8H2+X7aC8m7Zl2ffu2Eh6w8FU+udKqQ/jeF6aAxLVi2npLNNNkrBthWz+P1c
      BDWrVSI5Poqg8ET81yynqO2rv5pRN88w5NsF1KhTBxuVkSuXLtFz9Gzavlsl23zDrgQwatoK
      atWtk0eD4Pibou+YhVnlKyRJEt/6DhHRSdpspWkPL4khU1Y+pzWKod8MFina7AfQMSHHxNjv
      N72g7TtooEkpL5s1QVy491epw9T7F8WQGStM0s79zlfcjPqrdEpS6AkxbN4Gk7TfjR4mHiam
      Z/0ceXmPmLj8D5O0wwcPFonPbg5Ikrh5fLOY88thk7RDBw4SqQYpS3thzyqxdOc5k7RfDxwk
      0o1/aY9u/l5sOBqcvdCgFYMGfyO0z2l3rpoq/rj4IFvphkV+4siNqKyf06OCxNd+i0zKd+nM
      8VnXNm9aAOdyOESfYcpsiYplivPw7g1iDa642GXfTGrcKmK8PZsZ81LxLOVK+K1AjHZlTeqb
      OpepRtyFJcz+PpYyxZ25G3IFB3fTJtE+eK8+0yeNo8mHjdCg4/TxI3zsM8kkbdP3ajN13Bia
      NPZGaUzn5JEAuvjOM0nbolENvh3lS+NG9UCXwomjx+j/3UKTtG0aVWHY0NG8710LKSORY0f/
      ZMSMn0zSNq/jybDhY2lUrzq6lHiOnTjLxAVfmKR9r6o7I0ZOwLtOVdITYzh28jIzf+qfvVCp
      pm5ZO0aOmUT9mpVJiY/i2Onb/NCxeLbSd997l/HTv+Vm0/exVRk5d/IYH3YZaVK+H7xXnxn/
      f23zbAygS0/hysXzhIY/omzlt6lfuwa2GtP8p01L4tL5c9x7GEP5t2pQr9bbWFuZtnIwPeUp
      l86dJTwqnorV3qHOO9VMmixBCGIehXPmzAUy0FDP+128PIqbNisrBI8f3OX02YsY1XY0aNiI
      cqVMmwhDCB6G3+Lc+SsIa0cavtsID3cTK00LiYg7IZy/FIjS1oVG779HSVfTnk4jhJGwW0Fc
      vHIdjWMxGjV6l+JFnUwMa+DOzetcvhqEbZESNHq3IcVcTHuyjWTUczv4GleuheDkVpp3G3pT
      1MmEJ1sKwZPH9zlz5jypRhV1GzSkYtmSJl+fZ9c2b7pAkl5MHPSVaP6flmLTgXNCkoSYPGms
      iHqaka3UqE8To/t2EM3/00r8ceKaEEKIUWNHieSM7CuJ6dOfiiHdPxP/adFaHLxwWwghhM/w
      4SalfPdygGjTorno0H2wiE3WCfHkpvCZutQkbfDp3aLVf5qJLv1GivhUvTA+vioGzVpjkvZK
      wK+iRfNmoteQCSIpwyASQ/8Uvj9tNUl7Zvc60bx5MzFg1HSRqjOKh5f3ialr95ukPbJ1mWjW
      rJn4esJ8oTVIIuT4r2Lhb6dM0u5e971o1qyZGDF1iTBIQpzfs1r4H7yWvVCSxNZl00XzZs3E
      hPk/C6MkxJHNi8TmM/eylUaGnBZtWzQX7Tv2EVGJWiGehgmfyQtNyvfu5QDR+v+vbd6sBXp6
      h0dODdi3YzMH1swlNDoFIUxZzgbax8Gkl23F3t83sO2nqYQ/SUMyYf4AICHsCva1O7Fr2xrW
      zJlI5NMMkxd4HdgfwNQVvzKh5wdMmvkTRl5e3Ol/2bXvGD9s/IOv21Vj+qI1CAEmpsxve0+y
      dvseurzrxtzlWxCAMFG8ee9Zft93iDZvKfhh3S5AmJzzbwGB7Dp4iEau8SzbeiRH2r1nbrPn
      4CGqKm7z8+6zIEzUSnoCrkez99BB3OLPsSXgaqbOBGnA/gP4LtrI3BGf8u2kuRiE6ddn//7D
      TF+ZeW3zxgCOJRHRd8CmCLOnjWH0gN5cuf3QJKm6SCm0j26htHdj+oSvGe7Tn6CwaJO09m4e
      JN2/iZVjSSaP6slQn0GEPowzSVuxTDGCboVRs9mX1LC9z5gZSzEYTfuAK5V0ISg0knc/7kGp
      5KtMWLDGJB1AJXd7gsJiad5pIFb3DjNj2WaTtZWLWXHjfgKf9B5B4rktLFy/02RteWcltx8l
      03nIeO7tXcHyXw+YrC1lB+FP0ugzdhoXfpnDuh3HTBMqVRRT6Xj0VMeg8dM4tGIKvx44Y5K0
      YrlSBAeHUrnhxzTxSGX4pIVk6EzbUVbJw42gW+HUbPYl/wet65Iq3JlmMgAAAABJRU5ErkJg
      gg==
    </thumbnail>
  </thumbnails>
</workbook>
